# Supplementary material for: Cost-effectiveness of pre-emptive pharmacogenetic testing: An umbrella review
Source: PLoS One. 2026 Jun 16;21(6):e0338277. doi: 10.1371/journal.pone.0338277 (PMC13271446; doi:10.1371/journal.pone.0338277)
Supplement: S3 Table — (XLSX) [file pone.0338277.s003.xlsx]

## Sheet: Sheet1
Supplementary Table 3. Full list of systematic review information
Study	Author	Year	Type of studies	Country	Objective	Sources	# studies	Date range	Quality assessment	Overall quality included studies	Meta-analysis	Main conclusions	Problems encountered	Remark	Funding/COI (if declared)
Pharmacogenetic-guided antiplatelet therapy for personalized medicine in patients with stroke and transient ischemic attack without cardioembolic stroke: A systematic review of economic view of economic evaluations	Samprasit	2025	Disease specific: Cardiovascular disease	Thailand	To review and summarize the economic evaluations of pharmacogenetic (PGx)-guided antiplatelet therapy in patients with stroke and TIA without cardioembolic stroke	PubMed, ScienceDirect, Scopus, Cochrane Review, Tufts CEA (CEA registry), and PharmGKB	6	2000 -2024	ECOBIAS	Not reported	No	PGx-guided dual antiplatelet therapy with cilostazol, ticagrelor, or clopidogrel can be cost-effective or cost-saving compared to universal clopidogrel.	Summarizing economic evaluation studies is challenging because they differ in how they report results and use economic parameters, level of income counties/ thresholds, costs and measurements	Registered in PROSPERO	The study was supported by the Graduate School, Burapha University through the doctoral study, produced as part of the Pharmaceutical Sciences and Management Graduate Program at the Faculty of Pharmaceutical Sciences, Burapha University in Thailand.
Genetic‐Guided Pharmacotherapy for Coronary Artery Disease: A Systematic and Critical Review of Economic Evaluations	Lim	2024	Disease specific: Cardiovascular disease	United Kingdom	To analyse the economic evaluation of PGx testing in patients with CAD and assese findings according to PGx and comparators, methodological quality of included studies, and variables influential in changing the base‐case conclusions on cost‐effectiveness.	Medline, Embase, Web of Science Core Collection, Econlit, National Health Service Economic Evaluation Database, Health Technology Assessment	35	2011 - 2022	CHEC-Extended	Average: 76.2%; Range: 30-90	No	PGx to stratify patients for antiplatelet therapy are unlikely to be cost-effective for ticagrelor as standard care but may be cost saving or cost-effective for prasugrel or clopidogrel	The EEs included were mostly performed in the United States or Europe and did not differentiate individuals at different risk levels such as men versus women, hence the findings on cost‐effectiveness would be generalizable to average risk individuals in United States or Europe, but not those from other regions.	Registered in PROSPERO	Salary funding was received from the UK National Institute for Health Research‐Biomedical Research Centre based at Guy's and St Thomas' National Health Service Foundation Trust and King's College London (K.K.L., J.F.R., and C.D.A.W.), the British Heart Foundation (P.C.) and the UK National Institute for Health and Care Research Programme Grant for Applied Research NIHR202339 (J.F.R. and C.D.A.W.)…
Genetic-Guided Pharmacotherapy for Atrial fibrillation: A Systematic and Critical Review of Economic Evaluations.	Kamil	2022	Disease specific: Cardiovascular disease	United Kingdom	To examine the extent and quality of evidence from economic evaluations of genetic-guided pharmacotherapy for atrial fibrillation and to identify variables influential in changing base-case conclusions.	MEDLINE, Embase, Web of Science Core Collection, EconLit, National Health Service Economic Evaluation Database, Health Technology Assessment. 4 website of HTA-agencies: UK, France, Canada and NL.	18	2009 - 2020	CHEC-Extended	Number of items rated yes ranged from 8-18. None of the studies discussed the ethical and distributional issues of genetic testing.	No	PGx testing to determine coumarin dosing was most effective, with approximately half of the comparisons to be cost-effective.	Evidence of PGx to identify genes associated with responses to rhytm- or rate-control medications was absent.	Registered in PROSPERO	This research was supported by the National Institute for Health Research Biomedical Research Centre based at Guy’s and St Thomas’ NHS Foundation Trust and King’s College London. The views expressed are those of the authors and not necessarily those of the National Health Service, the National Institute for Health Research, or the Department of Health. Dr Lim and Ms Fox-Rushby reported receiving …
Cost Effectiveness of Pharmacogenetic Testing for Drugs with Clinical Pharmacogenetics Implementation Consortium (CPIC) Guidelines: A Systematic Review	Morris	2022	General	United States	To evaluate whether the evidence suggested PGx-guided treatment for CPIC drugs was cost-effective, cost-saving, uncertain or not cost-effective for all drugs with CPIC level A or B evidence and published guidelines.	PubMed, Embase, Ovid MEDLINE, Scopus and Tufts CEA registry.	108	2002 - 2021	QHES	87% (n=94) had a high quality (score >75)	No	About three-quarters of articles determined PGx testing was either cost-effective or cost-saving, based on single-gene tests. There is evidence lacking for some PGx tests.	Generalizability of the included studies is limited by the study-design. Almost half of the drugs with CPIC guidelines have no published studies evaluating cost. Some additional drug-gene pairs were included because some studies evaluated more drug-gene pairs.	Not registered in PROSPERO.	NA
Economic evaluation in psychiatric pharmacogenomics: a systematic review	Karamperis	2021	Disease specific: Cardiovascular disease	Greece	To evaluate whether the application of PGx in psychiatry is cost-effective compared to standard therapy guidelines.	PubMed, Scopus and Google Scholar	18	2005 - 2020	QHES	Average score of 87,2; range 73-98	No	50% of the studies reachted a conclusion that that PGx testing is cost-effective (N=6) or could be cost-effective (N=4). Further assessments of the cost-effectivenes of genetic panel testing and pre-emptive PGx testing will be essential, in order to inform health care systems that aim to implement PGx to improve psychiatric disease care.	Information regarding the prescribed antipsychotic or antidepressant treatment was not clearly stated in most studies. Several studies show methodologicals flaws.	Not registered in PROSPERO	This study has been partly funded by the European Union’s Horizon 2020 research and innovation grant (H2020’ 668353; Ubiquitous Pharmacogenomics) to GPP and CM and, partly funded by the European Union’s Horizon 2020 research and innovation under the Marie Skłodowska - Curie grant agreement (H2020’ 860895; TranSYS) to GPP.
Pharmacogenetic testing of adverse drug reaction prevention: systematic review of economic evaluations and the appraisal of quality matters for clinical practice and implementation.	Turongkaravee	2021	General	Thailand	To evaluate the economic evaluations on ADRs prevention and critically appraise the quality of reporting and sources of evidence for model input parameters	Medline/PubMed, Scopus, CRD's NHS EED	59	2002-2018	CHEERS	Most studies complied with the checklist, except for single study-based economic evaluations.	No	Conclusions given per disease area. Uncertainty analysis should be performed and reported on, as well as a rating system for quality of evidence.	Data sources of clinical effectiveness were very limited, there was a lack of high-quality evidence. Differences between studies complicates transferability.	Registered in PROSPERO, also assessed the quality of evidence for input parameters.	This work is a part of a study in the Doctor of Philosophy program in Social, Economic and Administrative Pharmacy (SEAP), Faculty of Pharmacy, Mahidol University, Bangkok. Besides, this study was supported by grants from the International Research Network-the Thailand Research Fund (IRN60W003) and Health Systems Research Institute (HSRI61–080), Thailand. However, the funders had no role in the d…
Genetic-guided pharmacotherapy for venoous thromboembolism: a systematic and critical review of economic evaluations.	Lim	2021	Disease specific: Cardiovascular disease	United Kingdom	To examine existing evidence of cost-effectiveness of genetic-guided pharmacotherapy for VTE.	Medline, Embase, Web of Science Core Collection, Econlit, NHS Economic Evaluation Database, Health Technology Assessment + four HTA-agenceis databases: NICE, CADTH, HAS and ZonMW.	10	2000 - 2015	CHEC-Extended	Only mentions items that were reported by all studies.	No	It was not possible to pinpoint which type of genetic testing would be cost-effective.	Heterogeneous intervantions and comparators, gaps in quality and wide range in findings. No test starategies based on guidelines and literature.	Mentions a SR for VTE from Compagni in 2012, see e-mail. Registered in PROSPERO	The research was funded by the National Institute for Health Research (NIHR) Biomedical Research Centre based at Guy’s and St Thomas’ NHS Foundation Trust and King’s College London. The views expressed are those of the authors and not necessarily those of the NHS, the NIHR or the Department of Health.
Economic Evaluations of CYP2C19 Genotype-Guided Antiplatelet Therapy compared to the Universal Use of Antiplatelets in Patients With Acute Coronary Syndrome: A Systematic Review	AlMukdad S, Elewa H, Al-Badriyeh D	2020	Disease specific: Cardiovascular disease	Qatar	To generate a summative conclusion of the published economic evaluations of genotype-guided antiplatelet therapy in patients with PCI, including a quality assessment of the published research	PubMed, EMBASE, PharmGKB, EconLit	13	2011 - 2019	QHES	Good: 79-94	No	CYP2C19 genotyped-guided antiplatelet therapy is cost-effective compared to the universal use of antiplatelets in patients with ACS undergoing PCI.	Two studies included which id not fit initial criteria. One included because PCI is integral part of ACS treatment and other with a different comparator. Points made on cost-effectiveness: ICER based on local interpretation. Also gaps in the methodology. No CEAs in Europe. Clinical outcomes primarily extracted from the same literature.	Registered in PROSPERO, included studies with different comparators because of the comprehensiveness of the studies.	The author(s) disclosed receipt of the following financial support for the research, authorship, and/or publication of this article: This research is supported by GSRA award (GSRA5-2-0521-18060) from Qatar National Research Fund and local student Qatar University Grant (QUST-1-CPH-2019-16).
Systematic review of the evidence on the cost-effectiveness of pharmacogenomics-guided treatment for cardiovascular diseases	Zhu	2020	Disease specific: Cardiovascular disease	United States	To review and update the current knowledge and gaps with regard to the cost-effectiveness of PGx in CVD, and provide information for the considerations of implementing PGx-guided therapy into clinical practice.	Ovid MEDLINE; Epub Ahead of Print, In-proces & Other Non-Indexed Citations, and Daily; Embase; Cochrane Central Register of Controled Trials; Cocrane Database of Systematic Reviews, NHS Economic Evaluation Database and Scopus	46	2004-2018	QHES	53-100	No	Evidence on the cost-effectiveness in the treatment of CVD is mixed, though generally supportive for select gene-drug relationships	Lack of standard approach in studydesign, datagaps in studies, based on observational data, use hypothetial cohorts.	No PROSPERO registration, focus on actionable gene-drug relationship	This research was partially supported by a research grant from Mayo Clinic Robert D. and Patricia E. Kern Center for the Science of Health Care Delivery and Mayo Clinic Center for Individualized Medicine. The authors affirm that this paper is an honest, accurate, and transparent account of the study being reported; that no important aspects of the study have been omitted; and that any discrepanci…
Cost-Effectiveness of Pharmacogenomic and Pharmacogenetic Test-Guided Personalized Therapies: A Systematic Review of the Approved Active Substances for Personalized Medicine in Germany	Plothner	2016	General	Germany	Two objectives: - Analyze and assess the CE of PT-guided treatments in published health-economic evaluation studies. - Highlight the differences and methodological characteristics of the included studies, which may influence the CE of stratified therapies.	16 Databases (ABDA; AMIS; BIOSIS Previews; Cochrane Central Register of Controlled trials; Cochrane Databases of Systematic Reviews; DAHTA-Datenbank; Database of Abstracts of Reviews of Effects; EMBASE; EMBASE Alert; ETHMED; GLOBAL Health; gms; Health Technology Assessment Database; Medline; NHS; SciSearch)	27	2000 - 2015	QHES	Average score of 85.81	No	Majority of the studies included found test-guided personalized therapies are more cost-effective than non-test-guided personalized therapies.To guarantee the CE comparability of stratified drug therapies, national and international standards for evaluation studies should be defined.	The results of the studies are mainly influenced, e.g., by sensitivity and specificity of the test procedures, prevalence of biomarkers, and the perspective of the study (not purely on cost-effectiveness, which focuses on reimbursement). The data used for CE evaluations are partially of insufficient quality and quantity as they are derived from retrospective studies.	Study only focused on PEc of PGx in Germany. Randomized controlled trials (RCT) enable the generation of evidence-based data and provide a valid basis for CEA. The main problems in this context are low funding, low interest in clinical trials (except studies for approved medications), small patient populations, as well as lack of valid discoveries.	NA
Economic Evaluations of Pharmacogenetic and Pharmacogenomic Screening Tests: ASystematic Review. Second Update of the Literature	Berm	2016	General	The Netherlands	To give recommendations for improvement and an update of the literature about PGx tests, taking into account the difference between the intrinsic value of tests themselves and tests embedded into economic evaluations as usual care or best current care.	PubMed	38	2010 - 2014	QHES	Average score of 76	No	Application of PGx tests was mostly found to be a cost-effective or cost-saving strategy, although some studies concluded otherwise which underlines the importance of future studies assessing the cost-effectiveness of PGx tests. It was found that only the minority of recent pharmacoeconomic evaluations assessed the intrinsic value of the PGx tests	Only included studies from PubMed. However, the study authors believe the excluded studies would be of lower quality, therefore, the average quality of studies included may have been overestimated. Mentions publication bias influencing the findings of a review	This study includes the studies from the previous Vegter papers. Whether all three or only this paper should be included remains to be discussed. Also mentions Djalalov but we excluded it from our study	The funder provided support in the form of salaries for authors CB, SV, but did not have any additional role in the study design, data collection and analysis, decision to publish, or preparation of the manuscript. The specific roles of these authors are articulated in the ‘author contributions’ section. No funding was received for this study. GSK provided support in the form of salaries for auth…
A Systematic Review of Economic Evaluations of Pharmacogenetic Testing for Prevention of Adverse Drug Reactions	Plumpton	2016	General	United Kingdom	To systematically review published economic evaluations of pharmacogenetic tests that aim to prevent or reduce the incidence of ADRs	EMBASE; Medline; NHS Economic Evaluation Database (NHS EED)	47	Conception - 2015	CHEERS	36 studies reported a scoring >85% (considered high)	No	Cost-effectiveness of testing was supported for HLA-B*57:01 (abacavir); HLA-B*15:02/HLA-A*31:01 (carbamazepine), HLA-B*58:01 (aloopruinol), CYP2C19 (clopidogrel). Inconclusive for TPMT (azathioprine), CYP2C9/VKORC1 (VKA), MTHFR (methotrexate), FVL (oral contraceptives). Further analyses and/or availability of robust clinical evidence is necessary to make recommendations for the remaining PGx test…	An important limitation to the majority of economic evaluations, including those of seemingly high quality, is their reliance on observational data of genetic associations, with little evidence derived from RCTs of test and treat strategies.	The inconclusive finding of CE of TPMT goes against earlier studies. Supports Bealieu's findings of there is a lack of consistent application of robust methods for the pharmacoeconomic evaluation of pharmacogenetic tests.	This report is independent research funded by the National Institute for Health Research Invention for Innovation Programme (A biomarker panel to predict, diagnose and prevent HLA-mediated ADRs; reference number II-LB-0313-20008).
Systematic review of pharmacoeconomic studies of pharmacogenomic tests	Beaulieu	2010	General	Canada	To identify the parameters influencing the cost–effectiveness of pharmacogenomic tests. The focus was on the methodologies employed, the consideration of parameters and their inter-relations.	PubMed; Web of Science; EMBASE	15	2004 - 2010	No (No specific methodology specified)	Highlights elements on sensitivity analyses but does not provide details on quality assessment of papers	No	To fully assess all aspects of pharmacogenomic testing, future pharmacoeconomic assessments should include every specific component (i.e. pharmacogenomic testing, modeling, health outcomes, costs, ICER) that has an impact on the incremental cost–effectiveness ratio.	The ICERs that were discovered in pharmacoeconomic assessment were very heterogeneous, even within the same test-disease-treatment combinations. Cost was not detailed enough to transfer/generalise the study to slightly different contexts and costs structures	Authors mentioned the need for assumptions that changes in pharmacogenomic treatment was unnoticed after the period and the use of short temporal horizons are usually explained by the scarcity of data.	NA
Economic Evaluations of Pharmacogenetic and Genomic Screening Programs: Update of the Literature	Vegter	2010	General	The Netherlands	To perform an update of newly published economic studies to describe the status quo of cost-effectiveness analysis for pharmacogenetic and pharmacogenomic testing	PubMed	42	2000 - 2010	No (No specific methodology specified)	Highlights elements on sensitivity analyses but does not provide details on quality assessment of papers	No	Increase in the number and quality of evaluations of PGx and genomic screening programmes. However, there are still gaps in information. Therefore it is desirable to explore ways to further improve the qualty of cost-effectiveness analysis for genetic tests	Practical implications of PGx testing remains unclear in some of the studies included. There were large variations in the estimated costs of (conducting) genetic screening tests (not fully explained by variations in the cost categories)	This study builds on the initial Vegter paper, therefore it may not be necessary to include the initial Vegter paper	This work was supported by the Health Investments in Screening and Diagnosis (HIScreenDiag) project, funded by the European Commission under the 7th Framework Programme Theme: Health, FP7-Health-2007-B, 3.4.2 Effectiveness of Health Investments (project 223533), for the HIScreenDiag project. Parts of this work were supported by the applied GENomic strategies for Treatment and Prevention of Cardio…
TPMT testing in azathioprine: a 'cost-effective use of healthcare resources'?	Payne	2009	Disease specific: Immunesuppression	United Kingdom	To identify and critically appraise exisiting economic models of TPMT testing for patients with autoimmune conditions who receive thiopruine drugs	Medline; PsychInfo; HAPI; CINAHL; EMBASE	6	1980 - 2008	No (No specific methodology specified)	The quality of reporting for six economic evaluations of TPMT testing was variable.	No	All studies recommended that TPMT testing is a cost-effective use of healthcare resources	Raises the issue of who will fund and generate the evidence (i.e. economic data on pharmacogenetic tests) that may not go through regulatory processes designed for medicines rather than genetic based diagnostics Compared to Compagni, no issues raised regarding the fit of the studies	Compared to the Compagni paper, this review has specifically considered in depth the robustness of the economic methods or outcome data as applied in published economic evaluations of TPMT testing	This paper is based on the 2007 European Commission JRC Report ‘Improving pharmacovigilance in Europe: Cost–effectiveness analysis of CYP2D6 and TPMT Genotyping in general clinical practice‘. Funded by the European Commission.
Avoiding adverse drug reactions by pharmacogenetic testing: A systematic review of the economic evidence in the case of TPMT and AZA-induced side effects	Compagni	2008	Disease specific: Immunesuppression	Italy	Evaluating the economic evidence related to testing for genetic variants of the drug-metabolizing enzyme, TPMT	Medline; Embase	7	1995 - 2006	No (No specific methodology specified)	Per the authors, the general quality of the included studies is poor (and raises it as a limitation)	No	Net cost of performing TPMT testing to avert one case of neutropenia (∼€5,300/averted case in 2008).	Only five studies fit the initial criteria. Due to the limited number of studies, two additional studies were included (they both did not mention RA or IBD)	Author raises the concern of whether evaluate whether the costs of TPMT tests, as they have been estimated in the literature, are actually not exaggerated.	This work was carried out under contract with the European Commission, Institute of Prospective Technological Studies (IPTS), contract no. 150083-2005-02 BE.
Pharmacoeconomic Evaluations of Pharmacogenetic and Genomic Screening Programmes: A Systematic Review on Content and Adherence to Guidelines	Vegter	2008	General	The Netherlands	To perform an updated systematic review of the content of and adherence to guidelines on ‘good pharmacoeconomic practice’, with a specific focus on pharmacogenetic and pharmacogenomic screening strategies.	PubMed; EMBASE; Web of Science	20	2000 - 2007	No (No specific methodology specified)	Highlights elements on sensitivity analyses but does not provide details on quality assessment of papers	No	Most analyses found genetic screening to be cost-effective, often even dominating exisiting non-screening strategies	Found studies that lacked adherence to specific aspects (i.e. inadequate reporting of the study perspective, discounting rates applied, large variability in parameters incl. sensitivity analyses)	Defined points of importance for performing pharmacoeconomic analysis (i.e. disease under study, association genotype-phenotype, treatment modalities, type of economic analysis, study perspective, time horizon and discounting, sensitvity analysis)	This work was supported by the applied GENomic stratEgies for Treatment and Prevention of Cardiovascular death in Uraemia and End stage REnal disease (GENECURE) project (www.genecure.eu), a Specific Targeted Research or Innovation Project, funded by the European Commission under the Sixth Framework Programme as FP6−037696. GENECURE is led by Professor Dr G.J. Navis, University Medical Center Gron…
