# Supplementary material for: Cost-effectiveness of pre-emptive pharmacogenetic testing: An umbrella review
Source: PLoS One. 2026 Jun 16;21(6):e0338277. doi: 10.1371/journal.pone.0338277 (PMC13271446; doi:10.1371/journal.pone.0338277)
Supplement: S4 Table — Combined denotes multiple systematic reviews that included the economic evaluation. (XLSX) [file pone.0338277.s004.xlsx]

## Sheet: Sheet1
Supplementary Table 4. Full list of extracted studies from the systematic reviews
Systematic Review Source	Study	Author	Year	Country	Drug	PGx test	Disease classification	Genetic variant	Test cost	Economic evaluation	Perspective	Financial figures	Cost-effective?	Guidelines
Compagni 2008	The total costs of drug therapy for rheumatoid arthritis. A model based on costs of drug, monitoring, and toxicity.	Prashker and Meenan	1995	United States	Azathioprine	TPMT	Rheumatoid arthritis	Not specified	Not specified	Cost analysis	Not specified	802–2407 USD	Yes	Yes, DPWG and CPIC
Plumpton 2016	Screening for factor V Leiden mutation before prescribing combination oral contraceptives	Creinin	1999	United States	Oral contraceptives	Factor V Leiden	Contraception	Not specified	Costs at three facilities: $312; $277; $270	Cost-utility analysis	Not specified	304.8–377.1 m/life saved Age 20: 4.8 m/LYG Age 40: 7.1 m/LYG Based on test cost range	Uncertain	No, there was a DPWG guideline for FVL and estrogen containing contraceptives but this was retracted Febuary 2023.
Lim 2021	Extended anticoagulation for prevention of recurrent venous thromboembolism in carriers of factor V Leiden - cost-effectiveness analysis.	Marchetti	2000	Europe	Warfarin	Factor V Leiden	Venous Thromboembolism	Not specified	Not specified	Not specified	Healthcare	Testing vs. no testing: ICER $12,833/QALY (USD, year not stated)	Yes	No, there was a DPWG guideline for FVL and estrogen containing contraceptives but this was retracted Febuary 2023.
Combined	Screening for azathioprine toxicity: a pharmacoeconomic analysis based on a target case.	Tavadia	2000	Canada	6-Mercaptopurine/Azathioprine	TPMT	Inflammatory diseases (CD, UC, RA)	Not specified	$100 CAD	Cost-minimisation analysis	Not specified	Test: 731 No test: 733 CAD	Yes	Yes, DPWG and CPIC
Combined	Extension of a pilot study: impact from the cytochrome P450 2D6 polymorphism on outcome and costs associated with severe mental illness	Chou	2000	United States	Antipsychotics	CYP2D6	Psychiatric diseases	Not specified	$100	Cost-minimisation analysis	Not specified	Not specified	Yes	Yes, DPWG
Lim 2021	Cost‐effectiveness of screening and extended anticoagulation for carriers of both factor V Leiden and prothrombin G20210A	Marchetti	2001	Europe	Warfarin	Factor V Leiden, prothrombin G20210A	Venous Thromboembolism	Not specified	Not specified	Not specified	Societal	Testing vs. no testing: ICER $13,624/QALY (USD 2000)	Yes	No, there was a DPWG guideline for FVL and estrogen containing contraceptives but this was retracted Febuary 2023.
Vegter 2010	Use of genotypic resistance testing to guide hiv therapy: clinical impact and cost-effectiveness.	Weinstein	2001	United States	HAART	GART	HIV	Not specified	$400	Cost-utility analysis	Not specified	US $17,900 per QALY (secondary resistance testing) or US $22,300 (primary resistance testing) per QALY	Uncertain	No, is a biomarker
Combined	Clinical significance of the cytochrome P450 2C19 genetic polymorphism.	Desta	2002	United States	Proton Pump Inhibitors	CYP2C19	H. pylori	Not specified	$30	Cost-minimisation analysis	Not specified	Not specified	Yes	Yes, DPWG, CPIC and RNPGx
Combined	Practical pharmacogenetics: the cost effectiveness of screening for thiopurine s-methyl transferase polymorphisms in patients with rheumatological conditions treated with azathioprine.	Marra	2002	Canada	6-Mercaptopurine/Azathioprine	TPMT	Rheumatological conditions	Not specified	100 CAD	Cost-effectiveness analysis	Payers	Test: 663 Standard: 677 (in CAD)	Yes, Dominant	Yes, DPWG, CPIC and RNPGx
Combined	Pharmacoeconomic analysis of thiopurine methyltransferase polymorphism screening by polymerase chain reaction for treatment with azathioprine in Korea.	Oh	2002	South Korea	6-Mercaptopurine/Azathioprine	TPMT	Rheumatoid arthritis	Not specified	$50	Cost-effectiveness analysis	Societal	110^9 SKW (TPMT) vs133^9 SKW (CC) Both x1000	Yes, Dominant	Yes, DPWG, CPIC and RNPGx
Lim 2021	Testing for Factor V Leiden in Patients with Pulmonary or Venous Thromboembolism: A Cost-Effectiveness Analysis. Medical Decision Making	Eckman	2002	United States	Warfarin	Factor V Leiden	Venous Thromboembolism	Not specified	Not specified	Not specified	Societal	Not specified	Yes	No, there was a DPWG guideline for FVL and estrogen containing contraceptives but this was retracted Febuary 2023.
Combined	Polymorphisms and the pocketbook: the Cost effectiveness of cytochrome P450 2C19 genotyping in the eradication of Helicobacter pylori infection associated with duodenal ulcer	Lehmann	2003	United States	Proton Pump Inhibitors	CYP2C19	Duodenal ulcer	Not specified	Not specified	Cost-effectiveness analysis	Payers	Not specified	Yes, Dominant	Yes, DPWG and CPIC
Combined	Cost effectiveness analysis of HLA B*5701 genotyping in preventing abacavir hypersensitivity	Hughes	2004	United Kingdom	Abacavir	HLA-B*57:01	HIV	-	$43	Cost-effectiveness analysis	Healthcare	Test vs no test (following on alternative drug after ADR): 2819; 5750; 15,914; 22,811/ADR avoided	Yes, Dominant	Yes, DPWG and CPIC
Combined	Pharmacoeconomic evaluation of testing for angiotensin-converting enzyme genotype before starting beta-hydroxy-betamethylglutaryl coenzyme A reductase inhibitor therapy in men	Maitland-van der Zee	2004	The Netherlands	Statin	ACE I/D	Hypercholesterolemia	Not specified	7	Cost-utility analysis	Not specified	Not specified	Yes, Dominant	No, is a biomarker
Lim 2021	Cost-effectiveness of testing for hypercoagulability and effects on treatment strategies in patients with deep vein thrombosis.	Auerbach	2004	United States	Warfarin	Factor V Leiden, prothrombin G20210A, FXII, FXIII, ABO, Serpin A10 and Serpin C1	Venous Thromboembolism	Not specified	Not specified	Not specified	Societal	Not specified	No	No, there was a DPWG guideline for FVL and estrogen containing contraceptives but this was retracted Febuary 2023.
Combined	HER-2 testing and trastuzumab therapy for metastatic breast cancer: a cost-effectiveness analysis	Elkin	2004	United States	Trastuzumab	HER-2	Metastatic breast cancer	Not specified	$381	Cost-utility analysis	Societal	IHC followed by FISH vs. Chemotherapy: ICER $125,100/QALY. FISH vs IHC followed by FISH: $145,400/QALY (USD, 2002)	No	No, is a biomarker
Combined	Cost effectiveness of thiopurine methyltransferase genotype screening in patients about to commence azathioprine therapy for treatment of inflammatory bowel disease	Winter	2004	United Kingdom	6-Mercaptopurine/Azathioprine	TPMT	Inflammatory Bowel Disease	TPMT*2, *3A, *3C	30	Cost-effectiveness analysis	Healthcare	Testing vs. No testing: £487/LYS (for a 30 year old patient) or £951/LYS (for a 60 year old patient) (GBP)	Yes	Yes, DPWG, CPIC and RNPGx
Combined	The potential clinical and economic outcomes of pharmacogenetics-oriented management of warfarin therapy – a decision analysi	You	2004	United States	Warfarin	CYP2C9, VKORC1	Newly initiated warfarin therapy	CYP2C9*2, CYP2C9*3 and VKORC1 (C1173T)	$100 - 548	Cost-effectiveness analysis	Healthcare	Testing: 9.58 events incurs $155,700 vs. No testing: 10.58 events incurs $150,500 with $5,778 per additional major bleeding averted. (USD 2001)	Yes	Yes, DPWG, CPIC, CPNDS and RNPGx
Combined	Thiopurine methyltransferase enzyme activity determination before treatment of inflammatory bowel disease with azathioprine: effect on cost and adverse events	Sayani	2005	Canada	6-Mercaptopurine/Azathioprine	TPMT	Inflammatory Bowel Disease	Not specified	$50	Cost-minimisation analysis	Healthcare	The direct health care costs for azathioprine $300.11 per patient and genetic testing $348.87 per patient	No	Yes, DPWG and CPIC
Combined	Pharmacogenetic testing in the clinical management of schizophrenia: a decision-analytic model	Perlis	2005	United States	Clozapine	Panel Testing	Schizophrenia	Not specified	$500	Cost-utility analysis	Not specified	Undiscounted life-expectancy: 31 years. ICER: 47,705$/QALY	Yes	Uncertain
Combined	A Cost effectiveness analysis of alternative disease management strategies in patients with Crohn's disease treated with azathioprine or 6-mercaptopurine	Dubinsky	2005	United States	6-Mercaptopurine/Azathioprine	TPMT	Inflammatory Bowel Disease	TPMT*2, *3A, *3C	$510 - 575	Cost-effectiveness analysis	Payers	All strategies as compared to the Community Care strategy resulted in cost saving and reached a sustained response earlier.	Yes	Yes, DPWG, CPIC and RNPGx
Combined	Cost effectiveness of pharmacogenomics in clinical practice: a case study of thiopurine methyltransferase genotyping in acute lymphoblastic leukemia in Europe	van den Akker-van Marle	2006	Europe (Germany, Ireland, The Netherlands, United Kingdom)	6-Mercaptopurine/Azathioprine	TPMT	Acute lymphoblastic leukemia	Not specified	150	Cost-effectiveness analysis	Societal	ICER €4800 (US$5702) per LYG (2004)	Yes	Yes, DPWG, CPIC and RNPGx
Combined	Cost-effectiveness analysis of MTHFR polymorphism screening by polymerase chain reaction in Korean patients with rheumatoid arthritis receiving methotrexate	Kim	2006	South Korea	Methotrexate	MTHFR	Rheumatoid arthritis	C677T	$50	Cost-effectiveness analysis	Societal	Test: 658 No test: 710	Yes, Dominant	Yes, DPWG and CPIC
Combined	CYP2C9 genotyping in acenocoumarol treatment: is it a cost-effective addition to international normalized ratio monitoring?	Schalekamp	2006	The Netherlands	Acenocoumarol	CYP2C9, VKORC1	Thromboembolic events	CYP2C9*2, CYP2C9*3 and VKORC1 (C1173T)	55	Cost-effectiveness analysis	Not specified	€20,000 *ICER genotype guided dosing vs. warfarin: €4233 per bleeding averted	Yes	Yes, DPWG and RNPGx
Vegter 2010	Cost-effectiveness analysis of strategies for HER2 testing of breast cancer patients in France.	Morelle	2006	France	Trastuzumab	HER-2	Breast cancer	Not specified	283	Cost-effectiveness analysis	Not specified	EUR 722 (IHC + confirmation FISH) or EUR 6,127 (FISH only) per correctly managed case	Uncertain	No, is a biomarker
Combined	Pharmacoeconomic analyses of azathioprine, methotrexate and prospective pharmacogenetic testing for the management of inflammatory bowel disease	Priest	2006	New Zealand	6-Mercaptopurine/Azathioprine	TPMT	Inflammatory Bowel Disease	TPMT*2, *3A, *3C	$78 (genotype) $38 (phenotype)	Cost-effectiveness analysis	Payers	120.000 NZ$ and 71 neutropenias avoided (TPMT) vs 11.00 NZ$ and 40 neutropenias avoided (CC)	Yes, Dominant	Yes, DPWG, CPIC and RNPGx
Zhu 2020	Screening for the alpha-adducin Gly460Trp variant in hypertensive patients: a cost-effectiveness analysis.	Meckley	2006	United States	Diuretics	a-Adducin	Hypertension	Gly460Trp	Not specified	Not specified	Payers	Not specified	Yes	No, is a biomarker
Combined	Screening for the alpha-adducin Gly460Trp variant in hypertensive patients: a cost-effectiveness analysis	Meckley and Veenstra	2006	United States	Thiazide	a-Adducin	Hypertension	Gly460Trp	$250	Cost-utility analysis	Not specified	Not specified	Yes, Dominant	No, is a biomarker
Zhu 2020	Cost-effectiveness analysis of genetic screening for the Taq1B polymorphism in the secondary prevention of coronary heart disease.	Kemp	2007	Australia	Statin, ezetimibe	Taq1B	Coronary heart disease	b1b1, b1b2, b2b2	Not specified	Not specified	Healthcare	Not specified	Yes	No, is a biomarker
Combined	Cost-effectiveness of pharmacogenetic testing to predict treatment response to angiotensin-converting enzyme inhibitor	Costa-Scharplatz	2007	Switzerland, The Netherlands	ACE inhibitors	ACE I/D	Nephropathy	Not specified	49	Cost-effectiveness analysis	Not specified	Not specified	Yes, Dominant	No, is a biomarker
Combined	Pharmacogenomics-based tailored versus standard therapeutic regimen for eradication of H. pylori.	Furuta	2007	Japan	Proton Pump Inhibitors	CYP2C19	H. pylori	Not specified	Not specified	Cost-effectiveness analysis	Not specified	Not specified	Yes, Dominant	Yes, DPWG, CPIC, CPNDS, RNPGx
Combined	Pharmacogenomic testing to prevent aminoglycoside-induced hearing loss in cystic fibrosis patients: potential impact on clinical, patient, and economic outcomes	Veenstra	2007	United States	Aminoglycosides	mt-RNR1	Cystic fibrosis	A1555G	$345	Cost-utility analysis	Societal	Test: 1603 No test: 1265	No	Yes, CPIC
Vegter 2010	Should resistance testing be performed for treatment-naive HIV-infected patients? A costeffectiveness analysis.	Sax	2007	United States	HAART	GART	HIV	Not specified	$400	Cost-effectiveness analysis/Cost-utility analysis	Not specified	US $23,900 per QALY	Uncertain	No, is a biomarker
Vegter 2010	Cost-effectiveness of genotypic antiretroviral resistance testing in HIV-infected patients with treatment failure	Sendi	2007	United States	HAART	GART	HIV	Not specified	$625	Cost-utility analysis	Healthcare/Societal	US $35,000 (health-care perspective) per QALY or dominant (societal perspective)	Uncertain	No, is a biomarker
Plöthner	Impact of a 21-gene RT-PCR assay on treatment decisions in early-stage breast cancer: an economic analysis based on prognostic and predictive validation studies	Lymann	2007	United States	Tamoxifen	HOXB13-IL17BR	Breast cancer	Not specified	Not specified	Not specified	Societal	Test vs. Only tamoxifen: $1944/LYS. Test vs. Chemotherapy + tamoxifen: $3385/LYS (USD)	Not specified	No, is a biomarker
Vegter 2010	Testing for HER2-positive breast cancer: a systematic review and costeffectiveness analysis.	Dendukuri	2007	United States	Trastuzumab	HER-2	Breast cancer	Not specified	$467	Cost-effectiveness analysis	Not specified	$6,175 (IHC + confirmation FISH) or $8,401 (FISH only) per correctly diagnosed case	Uncertain	No, is a biomarker
Vegter 2010	A cost effectiveness analysis of genetic testing of the DRD2 Taq1A polymorphism to aid treatment choice for smoking cessation	Welton	2008	United Kingdom	NRT, bubupropion	DRD2	Smoking cessation	Taq 1A	24	Cost-utility analysis	Not specified	Not specified	No	No, is a biomarker
Combined	Should female relatives of factor V Leiden carriers be screened prior to oral contraceptive use? A cost-effectiveness analysis	Smith	2008	United States	Oral contraceptives	Factor V Leiden	Contraception	Not specified	$50	Cost-utility analysis	Not specified	$20,000 per QALY Usual care is dominated by genotyping with OCP counseling and AC for high-risk events, high cost and lower QALYs than genotyping with OCP counseling and AC for high-risk events	Yes, Dominant	No, there was a DPWG guideline for FVL and estrogen containing contraceptives but this was retracted Febuary 2023.
Combined	The Cost effectiveness of HLA-B*5701 Genetic Screening to Guide Initial Antiretroviral Therapy for HIV	Schackman	2008	United States	Abacavir	HLA-B*57:01	HIV	-	$68 - 72	Cost-utility analysis	Healthcare	$50,000 per QALY *ICER genetic testing vs. abacavir: $36,700 per QALY	Yes	Yes, DPWG and CPIC
Vegter 2010	Cost effectiveness of HER2 testing and 1-year adjuvant trastuzumab therapy for early breast cancer.	Lidgren	2008	Sweden	Trastuzumab	HER-2	Breast cancer	Not specified	548	Cost-utility analysis	Not specified	EUR 36,000 (IHC + confirmation FISH) or EUR 41,500 (FISH only) per QALY	Uncertain	No, is a biomarker
Vegter 2010	Cost effectiveness of HER2 testing and trastuzumab therapy for metastatic breast cancer.	Lidgren	2008	Sweden	Trastuzumab	HER-2	Metastatic breast cancer	Not specified	5086 SEK	Cost-utility analysis	Not specified	SEK 485,039 (IHC + confirmation FISH) or SEK 561,207 (FISH only) per QALY	Uncertain	No, is a biomarker
Combined	Cost-effectiveness of UGT1A1 genotyping in second-line, high-dose, once every 3 weeks irinotecan monotherapy treatment of colorectal cancer	Obradovic	2008	United States	Irinotecan	UGT1A1	Metastatic colorectal cancer	UGT1A1*28	$375	Cost-effectiveness analysis	Healthcare	Reduced dose dominates for African and Caucasian. Asian: 6818,203/LYG, 95,455/ADR averted.	Yes	Yes, DPWG and RNPGx
Combined	Healthcare impact of personalized medicine using genetic testing: an exploratory analysis for warfarin	McWilliam	2008	United States	Warfarin	CYP2C9, VKORC1	Newly initiated warfarin therapy	CYP2C9*2, CYP2C9*3 and VKORC1 (C1173T)	$250	Cost-effectiveness analysis	Not specified	*Low baseline bleeding :ICER genotype guided dosing vs. warfarin: $82,890 per bleeding averted	Yes	Yes, DPWG, CPIC, CPNDS and RNPGx
Lim 2021	Thrombophilia testing in people with venous thromboembolism: systematic review and cost-effectiveness analysis	Simpson	2009	Europe	Warfarin	Factor V Leiden, prothrombin G20210A	Venous Thromboembolism	Not specified	Not specified	Not specified	Healthcare	Not specified	Yes	No, there was a DPWG guideline for FVL and estrogen containing contraceptives but this was retracted Febuary 2023.
Vegter 2010	Cost-effectiveness of ACE inhibitor therapy to prevent dialysis in nondiabetic nephropathy: influence of the ACE insertion/deletion polymorphism	Vegter	2009	The Netherlands	ACE inhibitors	ACE I/D	Chronic kidney disease	Not specified	50	Cost-utility analysis	Not specified	EUR 20,000 per QALY (if effectiveness in delaying dialysis of alternative treatment increased by more than 9.1%)	Uncertain	No, is a biomarker
Vegter 2010	Clinical effectiveness and cost effectiveness of tailoring chronic hepatitis C treatment with peginterferon alpha-2b plus ribavirin to HCV genotype and early viral response: a decision analysis based on German guidelines.	Siebert	2009	Germany	Pegylated Interferon	HCV viral genotype	Chronic hepatitis C	Not specified	Not specified	Cost-utility analysis	Not specified	EUR 1,500 per QALY	Uncertain	No
Combined	Potential clinical and economic outcomes of CYP2C9 and VKORC1 genotype-guided dosing in patients starting warfarin therapy	You	2009	United States	Warfarin	CYP2C9, VKORC1	Newly initiated warfarin therapy	CYP2C9*2, CYP2C9*3 and VKORC1 (C1173T)	$200	Cost-utility analysis	Healthcare	$50,000 per QALY *ICER genotype guided dosing vs. warfarin: $ 347,059 per QALY	No	Yes, DPWG, CPIC, CPNDS, RNPGx
Combined	Cost effectiveness of using pharmacogenetic information in warfarin dosing for patients with nonvalvular atrial fibrillation	Eckman	2009	United States	Warfarin	CYP2C9, VKORC1	Non-valvular atrial fibrillation	CYP2C9*2, CYP2C9*3 and VKORC1 (C1173T)	$400 - 413	Cost-utility analysis	Societal	$50,000 per QALY *ICER genotype guided dosing vs. warfarin : $171,750 per QALY	No	Yes, DPWG, CPIC, CPNDS, RNPGx
Lim 2021	Using Thrombophilia Testing to Determine Anticoagulation Duration in Pediatric Thrombosis is not Cost-Effective. The Journal of Pediatrics	O'Brien	2009	United States	Warfarin	Factor V Leiden, prothrombin G20210A	Venous Thromboembolism	Not specified	Not specified	Not specified	Societal	Not specified	No	No, there was a DPWG guideline for FVL and estrogen containing contraceptives but this was retracted Febuary 2023.
Kamil 2022	Pharmacogenetic Information in Warfarin Dosing for Patients With Nonvalvular Atrial Fibrillation.	Eckman	2009	United States	Warfarin	CYP2C9, VKORC1	Atrial fibrillation	CYP2C9*2, *3	Not specified	Not specified	Not specified	Not specified	Not specified	Yes, DPWG, CPIC, CPNDS, RNPGx
Combined	The potential clinical and economic outcomes of pharmacogenomic approaches to EGFR-tyrosine kinase inhibitor therapy in non-small-cell lung cancer	Carlson	2009	United States	Erlotinib/Docetaxel	EGFR	Non-small-cell lung cancer	Not specified	$97 IHC, $320 FISH	Not specified	Societal	EGFR gene test vs no test: $132,018/QALY. EGFR protein vs. No test: $179,612/QALY (USD, 2006)	No	No, is a biomarker
Combined	Cost effectiveness of genotype-guided warfarin dosing for patients with atrial fibrillation	Patrick	2009	United States	Warfarin	CYP2C9, VKORC1	Newly diagnosed atrial fibrillation	CYP2C9*2, CYP2C9*3 and VKORC1 (C1173T)	$575	Cost-utility analysis	Societal	$50,000 per QALY *ICER genotype guided dosing vs. warfarin :ICER<50,000 per QALY if it increased the time spent in the target INR range during the first 3 months of treatment by 5to 9 percentage points	Uncertain	Yes, DPWG, CPIC, CPNDS, RNPGx
Combined	When is pharmacogenetic testing for antidepressant response ready for the clinic? A cost-effectiveness analysis based on data from the STAR_x0002_D study.	Perlis	2009	United States	Bupropion, nortriptyline, venlafaxine, citalopram, mirtazapine	HTR2A	Major Depressive Disorder	Not specified	$500	Cost-effectiveness analysis	Not specified	ICER: 93,520$/QALY	Yes, Dominant	Yes, CPIC
Combined	Cost effectiveness of pharmacogenetic testing for uridine diphosphate glucuronosyltransferase 1A1 before irinotecan administration for metastatic colorectal cancer	Gold	2009	United States	Irinotecan	UGT1A1	Metastatic colorectal cancer	UGT1A1*28	$75-103	Cost-utility analysis	Healthcare	$100,000 per QALY *ICER UGT1A1 testing prior to treatment vs. FOFRI regimen: was cost-effective if the treatment efficacy of irinotecan in homozygotes after dose reduction had to be ≥ 98.4% of fulldose efficacy for genetic testing to remain preferred	Yes, Dominant	Yes, DPWG and RNPGx
Combined	Cost effectiveness of genotype-guided warfarin therapy for anticoagulation in elderly patients with atrial fibrillation	Leey	2009	United States	Warfarin	CYP2C9, VKORC1	Atrial fibrillation	CYP2C9*2, *3	$250 - 291	Cost-effectiveness analysis	Payers	Not specified	Yes, Dominant	Yes, DPWG, CPIC, CPNDS, RNPGx
Berm 2016	Potential economic impact of the 21-gene expression assay on the treatment of breast cancer in Brazil	Bacchi	2010	Brazil	Chemotherapy	Panel Testing	Breast cancer	Not specified	$2,294	Cost-minimisation analysis	Payers	$800 saved per patient	Yes	Uncertain
Combined	Cost impact of prospective HLA-B*5701-screening prior to abacavir/ lamivudine fixed dose combination use in Germany	Wolf	2010	Germany	Abacavir	HLA-B*57:01	HIV	-	$86	Cost-benefit analysis	Healthcare/Societal	Genetic testing cost saving €44 and 127 per screened patient from healthcare Payers and societal perspective	Yes	Yes, DPWG and CPIC
Combined	Cost-effectiveness of UGT1A1*28 genotyping in preventing severe neutropenia following FOLFIRI therapy in colorectal cancer	Pichereau	2010	France	Irinotecan	UGT1A1	Metastatic colorectal cancer	UGT1A1*28	€71	Cost-effectiveness analysis	Healthcare	€900–1,100; ($1100–1300)	Yes	Yes, DPWG and RNPGx
Plumpton 2016	Cost-effectiveness analysis of HLA-B*5701 typing in the prevention of hypersensitivity to abacavir in HIV ? patients in Spain.	Calatravaa	2010	Spain	Abacavir	HLA-B*57:01	HIV	-	$55	Cost-effectiveness analysis	Healthcare	Test vs no test: 1344 vs 1322	Yes	Yes, DPWG and CPIC
Combined	Cost-effectiveness analysis of HLA-B*5701 typing in the prevention of hypersensitivity to abacavir in HIV+ patients in Spain	Nieves Calatrava	2010	Spain	Abacavir	HLA-B*57:01	HIV	-	Not specified	Cost-effectiveness analysis	Healthcare	Testing vs. No testing: €630.16 per HSR avoid (2008)	Yes	Yes, DPWG and CPIC
Combined	Economic efficiency of genetic screening to inform the use of abacavir sulfate in the treatment of HIV	Kauf	2010	United States	Abacavir	HLA-B*57:01	HIV	-	$50- $150 Base case: $88	Cost-utility analysis	Healthcare	$50,000 per QALY *short-term: genetic testing is dominated by abacavir, high cost and lower QALYs	Yes	Yes, DPWG and CPIC
Berm 2016	Economic implications of 21-gene breast cancer risk assay from the perspective of an Israeli-managed health-care organization.	Kiang	2010	Israel	Chemotherapy	Panel Testing	Breast cancer	Not specified	$3,460	Cost-utility analysis	Payers	$10,800	Yes	Uncertain
Combined	Cost-effectiveness analysis of KRAS testing and cetuximab as lastline therapy for colorectal cancer	Shiroiwa	2010	Japan	Cetuximab	KRAS	Metastatic colorectal cancer	Not specified	$220- $1,100 Base case: $220	Cost-effectiveness analysis/Cost-utility analysis	Payers	Testing vs BSC: ICER $120,000/LYG, $180,000/QALY (USD, 2010)	Yes, Dominant	No, is a biomarker
Combined	Human epidermal growth factor receptor 2 expression in early breast cancer patients: a Swiss cost-effectiveness analysis of different predictive assay strategies.	Blank	2010	Switzerland	Trastuzumab	HER-2	Breast cancer	Not specified	686	Cost-utility analysis	Healthcare	FISH vs no trastuzumab: ICER €12,245/QALY. No test vs FISH+IHC parallel: ICER €13,456,577/QALY. FISH+IHC parallel vs. FISH: €400,154/QALY.	Yes, Dominant	No, is a biomarker
Combined	A policy model to evaluate the benefits, risks and costs of warfarin pharmacogenomic testing	Meckley	2010	United States	Warfarin	CYP2C9, VKORC1	Atrial fibrillation	CYP2C9*2, CYP2C9*3 and VKORC1 (C1173T)	$175	Cost-utility analysis	Payers	Full cohort: $ 60,750 per QALY gained. CYP2C9 variants: Dominated by Standard of Care VKORC1BB wild-types: $13,500 per QALY gained VKORC1AA wild-type: $72,000 per QALY gained	Uncertain	Yes, DPWG, CPIC, CPNDS, RNPGx
Combined	Thiopurine S- methyltransferase [corrected] testing in idiopathic pulmonary fibrosis: a pharmacogenetic Cost effectiveness analysis	Hagaman	2010	United States	6-Mercaptopurine/Azathioprine	TPMT	Idiopathic pulmonary fibrosis	TPMT*2, *3A, *3C	$300 - 310	Cost-utility analysis	Payers	$50,000 per QALY *ICER genetic testing vs. azathioprine: $29,663 per QALY	Yes	Yes, DPWG, CPIC and RNPGx
Combined	A cost effectiveness analysis of thiopurine methyltransferase testing for guiding 6-mercaptopurine dosing in children with acute lymphoblastic leukemia	Donnan	2011	Canada	6-Mercaptopurine/Azathioprine	TPMT	Acute lymphoblastic leukemia	Not specified	$83- $414 Base case: $380	Cost-effectiveness analysis	Healthcare	Genotyping: CAD$1090, survival 2.9997 months. Enzymatic testing: CAD$1020, survival 2.9997 monthes. No testing: CAD$654, survival 2.997 months (CAD, 2008)	No	Yes, DPWG, CPIC and RNPGx
Combined	A model to incorporate genetic testing (5- HTTLPR) in pharmacological treatment of major depressive disorders.	Serretti	2011	Italy	Bupropion, citalopram	5-HTTLPR	Major Depressive Disorder	Not specified	$142- $326 Base case: $234	Cost-utility analysis	Payers	ICER: 2890$/QALY	Yes	Yes, CPIC
Combined	KRAS and BRAF mutation analysis in metastatic colorectal cancer: a cost-effectiveness analysis from a Swiss perspective	Blank	2011	Switzerland	Cetuximab	KRAS + BRAF	Metastatic colorectal cancer	Not specified	$394	Cost-utility analysis	Healthcare	KRAS + BRAF vs only BSC: ICER €62,653/QALY. KRAS vs. KRAS+BRAF: ICER €313,537/QALY. All cetuximab + BSC vs. KRAS: ICER €314,588/QALY.	Yes	No, is a biomarker
Morris 2022	Prioritizing Pharmacogenetic Research: A Value of Information Analysis of CYP2D6 Testing to Guide Breast Cancer Treatment	Woods	2011	United Kingdom	Tamoxifen	CYP2D6	Breast cancer	Not specified	Not specified	Not specified	Payers	4,774-13,864 pounds/QALY, depending on approach (dominated by universal anastrozole)	Uncertain	Yes, DPWG, CPIC, CPNDS, RNPGx
Berm 2016	The cost-effectiveness of personalized genetic medicine: the case of genetic testing in neonatal diabetes	Greeley	2011	United States	Sulfonylurea	KCNJ11 and ABCC8	Neonatal diabetes mellitus	Not specified	$500- $5,000 Base case: KCNJ11: $705 ABCC8: $2,110	Cost-utility analysis	Societal	Dominant	Yes, Dominant	No, is a biomarker
Combined	Ticagrelor versus genotype-driven antiplatelet therapy for secondary prevention after acute coronary syndrome: a Cost effectiveness analysis	Crespin	2011	United States	Clopidogrel/Ticagrelor	CYP2C19	Acute coronary syndrome	CYP2C19*2	$100-$700 Base case: $235	Cost-utility analysis	Payers	Genotype-guided vs. Universal ticagrelor: ICERs $51,036 at 12 months, $12,066 at 5 years. (adjusted to USD and the 2019/2020 financial year)	Yes	Yes, DPWG, CPIC and RNPGx
Berm 2016	Effects of family history and genetic polymorphism on the cost-effectiveness of chemoprevention with finasteride for prostate cancer.	Reed	2011	United States	Finasteride	APOE	Prostate cancer	e4	$200- $600 Base case: $400	Cost-utility analysis	Payers	$98,100; $103,200	Yes	No, is a biomarker
Berm 2016	Cost-effectiveness of 21-gene assay in node-positive, early-stage breast cancer	Vanderlaan	2011	United States	Chemotherapy	Panel Testing	Breast cancer	Not specified	$3,975	Cost-utility analysis	Payers	$4,4009 saved per patient per year	Yes, Dominant	Uncertain
Combined	The cost effectiveness of genetic testing for CYP2C19 variants to guide thienopyridine treatment in patients with acute coronary syndromes: a New Zealand evaluation	Panattoni	2012	New Zealand	Clopidogrel/Prasugrel	CYP2C19	Acute coronary syndrome with PCI	CYP2C19*2	NZ$175	Cost-utility analysis	Healthcare	$50,000 NZ per QALY ICER CYP2C19 test vs clopidogrel: $NZ 24.617 per QALY	Yes, Dominant	Yes, DPWG, CPIC and RNPGx
Plumpton 2016	Economic impact of a genetic test for cisplatin-induced ototoxicity.	Dionne	2012	Canada	Cisplatin	TPMT	Paediatric solid tumors	Not specified	$250	Cost-effectiveness analysis	Societal	71,168 saved/lifetime	Uncertain	Yes, DPWG and CPIC
Combined	Should pharmacogenetics be incorporated in major depression treatment? Economic evaluation in high- and middle-income European countries.	Olgiati	2012	Europe	Bupropion, citalopram	5-HTTLPR	Major Depressive Disorder	Not specified	$100- $300 Base care: $200	Cost-utility analysis	Payers	Euro A: 1147$/QALW Euro B: 1185$/QALW Euro C: 1178$/QALW	Yes	Yes, CPIC
Combined	Cost-effectiveness of epidermal growth factor receptor mutation testing and first-line treatment with gefitinib for patients with advanced adenocarcinoma of the lung	de Lima Lopes	2012	Singapore	Gefitinib/Routine care	EGFR	Non-small-cell lung cancer	Not specified	SG$190-SG$760 Base case: SG$380	Cost-utility analysis	Payers	Dominant	Yes, Dominant	No, is a biomarker
Combined	Cost effectiveness of HLA-B*1502 Genotyping in Adult Patients With Newly Diagnosed Epilepsy in Singapore	Dong	2012	Singapore	Carbamazepine	HLA-B*15:02	Epilepsy	-	$270	Cost-utility analysis	Healthcare	$50,000 per QALY ICER genetic testing vs. carbamazepine: Chinese patient $37,030 per QALY, Malay $7,930 per QALY and Indians $136,630 per QALY	Yes	Yes, DPWG, CPIC and CPNDS
Berm 2016	Genetic testing in combination with preventive donepezil treatment for patients with amnestic mild cognitive impairment: an exploratory economic evaluation of personalized medicine	Djalalov	2012	Canada	Donepezil	CYP2C19	Amnestic cognitive impairment	Not specified	CAN$150-CAN$1,625 Base case: CAN$325	Cost-utility analysis	Societal	CAN$38,000 ($32,700)	Yes	Yes, DPWG, CPIC and RNPGx
Combined	Economic evaluation of genomic test-directed chemotherapy for early-stage lymph node-positive breast cancer	Hall	2012	United Kingdom	Tamoxifen	Panel Testing	Breast cancer	Not specified	£2,000- £7,000 median: £2,576	Cost-utility analysis	Healthcare	Test vs standard of care: £5529/QALY (starting age of the patient cohort was 60 years) (GBP, 2011)	Uncertain	Uncertain
Combined	Cost effectiveness of dabigatran versus genotype-guided management of warfarin therapy for stroke prevention in patients with atrial fibrillation	You	2012	United States	Warfarin	CYP2C9, VKORC1	Newly diagnosed atrial fibrillation	CYP2C9*2, CYP2C9*3 and VKORC1 (C1173T)	$50-$200 Base case: $75	Cost-utility analysis	Payers	$50,000 per QALY warfarin is dominated by genotype guided dosing, high cost and lower QALYs than genotype guided dosing	Uncertain	Yes, DPWG, CPIC, CPNDS, RNPGx
Combined	Cost-effectiveness analysis of screening for KRAS and BRAF mutations in metastatic colorectal cancer	Behl	2012	United States	Cetuximab	KRAS + BRAF	Metastatic colorectal cancer	Not specified	KRAS: $112- $336 Base case: $224 KRAS and BRAF: $152- $455 Base case: $303	Cost-effectiveness analysis	Not specified	KRAS alone saves $7,500 per patient Additional BRAF testing saves $1,000 per patient	Yes	No, is a biomarker
Berm 2016	Cost effectiveness of personalized therapy for first-line treatment of stage IV and recurrent incurable adenocarcinoma of the lung	Handorf	2012	United States	Erlotinib/Platinum combination	EGFR	Non-small-cell lung cancer	Not specified	$122-$365 Base case: $243	Cost-utility analysis	Payers	$110,600	Yes	No, is a biomarker
Berm 2016	Cost-effectiveness model of use of genetic testing as an aid in assessing the likely benefit of aspirin therapy for primary prevention of cardiovascular disease	Shiffman	2012	United States	Aspirin	LPA	Cardiovascular disease	Not specified	$100- $200 Base case: $150	Cost-utility analysis	Payers	$25,000	Yes	No, is a biomarker
Combined	Cost-effectiveness of KRAS testing in metastatic colorectal cancer patients in the United States and Germany	Vijayaraghavan	2012	United States, Germany	Panitumumab/Cetuximab/Combination therapy	KRAS	Metastatic colorectal cancer	Not specified	$243	Cost-effectiveness analysis	Payers	Cost-saving. $35,500 per LYS	Yes	No, is a biomarker
Combined	New protease inhibitors for the treatment of chronic hepatitis C: a cost-effectiveness analysis	Liu	2012	United States	Pegylated Interferon	IFNL 3 (IL-28B)	Treatment-naïve patients with HCV genotype 1	Not specified	$186-$557 Base case: $371	Cost-utility analysis	Societal	$102,600/QALY (mild fibrosis) and $51,500/QALY (advanced fibrosis) compared to IL-28B guided triple therapy and $70,100/QALY and $36,300/QALY compared to standard therapy	Yes	Yes, CPIC
Combined	Cost effectiveness of cytochrome P450 2C19 genotype screening for selection of antiplatelet therapy with clopidogrel or prasugrel	Reese	2012	United States	Clopidogrel/Prasugrel	CYP2C19	Acute coronary syndrome with PCI	Not specified	$310	Cost-effectiveness analysis	Payers	USD $-6,720 when comparing with clopidogrel or USD $-11,710when comparing with prasugrel. Genotype-guided therapy with clopidogrel was dominant to prasugrel at USD $-27,800.	Yes, Dominant	Yes, DPWG, CPIC and RNPGx
Lim 2024	Cost-effectiveness model of use of genetic testing as an aid in assessing the likely benefit of aspirin therapy for primary prevention of cardiovascular disease	Shiffman	2012	United States	Aspirin	Panel Testing	Coronary artery disease	Not specified	Not specified	Cost-effectiveness	Not specified	The net incremental cost of LPA testing would be $2,009,953 over 10 years, or approximately $201,000 per year, resulting in an ICER of $30,846 per CVD event averted and $24,942 per QALY gained.	Maybe	No
Combined	Cost effectiveness of using CYP2C19 genotype to guide selection of clopidogrel or ticagrelor in Australia	Sorich	2013	Australia	Clopidogrel/Ticagrelor	CYP2C19	Acute coronary syndrome	Not specified	$100- $300 Base case: $200 AUD	Cost-utility analysis	Healthcare	$50,000 AUS per QALY ICER CYP2C19 test guided therapy vs Clopidogrel: $AUS 6,346 per QALY	Yes	Yes, DPWG, CPIC and RNPGx
Combined	Dabigatran versus warfarin under standard or pharmacogenetic-guided management for the prevention of stroke and systemic thromboembolism in patients with atrial fibrillation: a cost/utility analysis using an analytic decision model	Nshimyumukiza	2013	Canada	Warfarin/DOAC	CYP2C9, VKORC1	Atrial fibrillation	Not specified	Not specified	Not specified	Healthcare	CAD $4,765/QALY	No	Yes, DPWG, CPIC, CPNDS, RNPGx
Berm 2016	Gene-guided gefitinib switch maintenance therapy for patients with advanced EGFR mutation-positive non-small cell lung cancer: an economic analysis.	Zhu	2013	China	Gefitinib/Routine care	EGFR	Non-small-cell lung cancer	Not specified	$381- $635 Base case: $508	Cost-effectiveness analysis/Cost-utility analysis	Payers	$57,000 per QALY; $35,300 per LYG	No	No, is a biomarker
Combined	Cost-effectiveness of pharmacogenetic-guided dosing of phenprocoumon in atrial fibrillation	Verhoef	2013	The Netherlands	Phenprocoumon	CYP2C9, VKORC1	Atrial fibrillation	CYP2C9 *2, *3, VKORC1 (AG/AA/GG)	€20- €160 Base case: €40	Cost-utility analysis	Healthcare	€2,658/QALY gained	Yes	Yes, DPWG
Combined	Economic evaluation of HLA-B*15:02 screening for carbamazepine-induced severe adverse drug reactions in Thailand	Rattanaviopapong	2013	Thailand	Carbamazepine	HLA-B*15:02	Epilepsy and neuropatic pain	-	THB 1,000	Cost-utility analysis	Societal	Epilepsy - Testing vs. No testing: ICER 220,000 THB/QALY. Testing vs. Alternative: ICER 32,522,000 THB/QALY. Neuropathic pain: Testing vs. No testing: ICER 130,000THB/QALY. Testing vs. Alternative: ICER 35,877,000THB/QALY (2011)	No	Yes, DPWG, CPIC and CPNDS
Combined	Cost minimization of HLA-B*1502 screening before prescribing carbamazepine in Thailand	Tiamkao	2013	Thailand	Carbamazepine	HLA-B*15:02	Epilepsy	-	$3000	Cost-minimisation analysis	Payers	Genetic testing was cost-saving 98,549.94 THB per 100 cases of carbamazepine users	Yes	Yes, DPWG, CPIC and CPNDS
Karampis 2021	Does pharmacogenetic testing for CYP450 2D6 and 2C19 among patients with diagnoses within the schizophrenic spectrum reduce treatment costs?	Herbild	2013	Denmark	Not specified	CYP2D6, CYP2C19, CYP1A2, SLC6A4, HTR2A	Schizophrenia	Not specified	Not specified	Cost analysis	Not specified	Actual excess costs for the extreme metabolizers group: 67,064$, Decrease of excess costs after PGx testing: 46,532$	Yes	Yes, DPWG and CPIC
Morris 2022	Cost-Effectiveness Analysis of Triple Therapy with Protease Inhibitors in Treatment-Naive Hepatitis C Patients	Blázquez-Pérez	2013	Spain	Pegylated Interferon	IFNL 3 (IL-28B)	Treatment-naïve patients with HCV genotype 1	Not specified	Not specified	Not specified	Healthcare	€18,079/QALY for boceprevir and €25,914/QALY for telaprevir compared to (€27,594/QALY for boceprevir and €33,751/QALY for telaprevir) [triple therapy option]	Yes	Yes, CPIC
Combined	Cost-effectiveness Analysis of UGT1A1 Genetic Testing to Inform Antiretroviral Prescribing in HIV Disease	Schackman	2013	United States	Atazanavir	UGT1A1	HIV	Not specified	$10 or $107 Base case: $107	Cost-utility analysis	Healthcare	$2,000,000* *Authors assumed equal costs and efficacy for different pharmaceuticals	No	Yes, CPIC
Karampis 2021	A prospective, randomized, double-blind study assessing the clinical impact of integrated pharmacogenomic testing for major depressive disorder	Winner	2013	United States	Not specified	Panel Testing	Depression, anxiety disorder	Not specified	Not specified	Cost analysis	Not specified	Poor metabolizers had 69% more total health care visits and more disability claims per person during the study period (0.56) compared to ultrarapid and intermediate metabolizers.	Yes	Uncertain
Zhu 2020	Predicting the cost and pace of pharmacogenomic advances: An evidence-based study.	Arnaout	2013	United States	Clopidogrel, statins, escitalopram, nicotine patch, warfarin, abacavir, carbamazepine	VKORC1, CYP2C9, CYP2C19, SLCO1B1, COMT, HTR2A	Cardiovascular disease	Not specified	Not specified	Not specified	Not specified	Not specified	Not specified	Yes: VKORC1 (DPWG, CPIC, RNPGx), CYP2C9 (DPWG, CPIC, CPNDS, RNPGx), CYP2C19 (DPWG, CPIC, RNPGx), SLCO1B1 (DPWG, CPIC, RNPGx) No: COMT (not cardiovascular), HTR2A (Not cardiovascular)
Combined	Cost effectiveness of targeted high-dose atorvastatin therapy following genotype testing in patients with acute coronary syndrome	Parthan	2013	United States	Pravastatin/Atorvastatin	KIF6	Acute coronary syndrome	Not specified	$100	Cost-utility analysis	Payers	Lifetime horizon: $45,017/QALY gained. 10-year horizon $69,711/QALY gained	Yes	No
Combined	Genetic testing in patients with acute coronary syndrome undergoing percutaneous coronary intervention: a Cost effectiveness analysis	Lala	2013	United States	Clopidogrel	CYP2C19	Acute coronary syndrome with PCI	CYP2C19*2	$60-$750 Base case: $500	Cost-utility analysis	Payers	$50,000 per QALY Clopidogrel is dominated by CYP2C19 test guided therapy, high cost and lower QALYs	Yes, Dominant	Yes, DPWG, CPIC and RNPGx
Lim 2024	Economic evaluation of Cardio inCode®, a clinical-genetic function for coronary heart disease risk assessment	Ramirez	2013	Spain	Not specified	Panel Testing	Coronary artery disease	Not specified	400	Cost-effectiveness	Healthcare	At a price of €400, Cardio inCode compared to standard care, the ICER was €12,969 in the REGICOR cohort and €21,385 in the Framingham cohort. The threshold price of Cardio in-Code to reach the ICER threshold generally accepted in Spain (€30,000/QALY) would range between €668 and €836.	Yes	No
Combined	Cost-effectiveness analysis of pharmacogenetic-guided warfarin dosing in Thailand.	Chong	2014	Thailand	Warfarin	CYP2C9, VKORC1	Newly initiated warfarin therapy	Not specified	Not specified	Cost-utility analysis	Healthcare/Societal	160,000 THB or $5,333 per QALY healthcare system perspective: *ICER genotype guided dosing vs. warfarin: 1,477,042 THB ($49,234) per QALY societal perspective: *ICER genotype guided dosing vs. warfarin: 1,473,852 THB [$49,128) per QALY	No	Yes, DPWG, CPIC, CPNDS and RNPGx
Combined	Cost-Effectiveness of Pharmacogenetics-Guided Warfarin Therapy vs. Alternative Anticoagulation in Atrial Fibrillation	Pink	2014	United Kingdom	Warfarin	CYP2C9, VKORC1	Non-valvular atrial fibrillation	CYP2C9*2, CYP2C9*3 and VKORC1 (C1173T)	£20	Cost-utility analysis	Healthcare	Warfarin: £13,226/QALY gained. Apixaban vs. PGx warfarin: £19,858/QALY gained.	Yes	Yes, DPWG, CPIC, CPNDS and RNPGx
Morris 2022	Dose reduction of efavirenz: an observational study describing Cost effectiveness, pharmacokinetics and pharmacogenetics	Martín	2014	Spain	Efavirenz	DPYD	HIV	Not specified	Not specified	Not specified	Not specified	Not stated	Yes	Yes, DPWG, CPIC and RNPGx
Morris 2022	Cost effectiveness Analysis of HLA-B*5801 Testing in Preventing Allopurinol-Induced SJS/TEN in Thai Population	Sokaew	2014	Taiwan	Allopurinol	HLA-B*58:01	Gout	-	Not specified	Not specified	Societal	THB 156,937/QALY (USD $5,062/QALY)	Yes	Yes, DPWG and CPIC
Combined	Costeffectiveness analysis of HLA-B*5801 testing in preventing allopurinolinduced SJS/TEN in Thai population	Saokaew	2014	Thailand	Allopurinol	HLA-B*58:01	Gout	-	$1000	Cost-utility analysis	Societal	160,000 THB per QALY *ICER genetic testing vs. allopurinol: 156,937 THB per QALY	Yes	Yes, DPWG and CPIC
Karampis 2021	Economic evaluation of the use of a pharmacogenetic diagnostic test in schizophrenia	Rejon-Parilla	2014	United Kingdom	Risperidone	CYP2D6	Schizophrenia	Not specified	Not specified	Cost-effectiveness analysis	Not specified	ICER: 19,252$/QALY	Yes	Yes, DPWG and CPIC
Combined	Cost effectiveness of genotype-guided and dual antiplatelet therapies in acute coronary syndrome	Kazi	2014	United States	Clopidogrel	CYP2C19	Acute coronary syndrome with PCI	Not specified	$100-$700 Base case: $235	Cost-utility analysis	Societal	USD $35,800/QALY for prasugrel relative to clopidogrel, USD $30,200/QALY genotyping with ticagrelor vs. genotyping with prasugrel, USD $52,600 for ticagrelor vs. genotyping with ticagrelor.	Yes	Yes, DPWG, CPIC and RNPGx
Combined	Cost-utility analysis of genotype-guided antiplatelet therapy in patients with moderate-to high risk acute coronary syndrome and planned percutaneous coronary intervention	Patel	2014	United States	Clopidogrel	CYP2C19	Acute coronary syndrome with PCI	Not specified	Not specified	Cost-utility analysis	Healthcare	$50,000 per QALY ICER CYP2C19 test vs clopidogrel + aspirin: $4,200 per QALY	Yes	Yes, DPWG, CPIC and RNPGx
Combined	The Cost effectiveness of a pharmacogenetic test: a trial-based evaluation of TPMT genotyping for azathioprine	Thompson	2014	United Kingdom	6-Mercaptopurine/Azathioprine	TPMT	Inflammatory diseases (CD, UC, RA)	Not specified	£20	Cost-utility analysis	Healthcare	Testing vs. No testing: Incremental costs £421.06 (US$625) (2009-2010)	Uncertain	Yes, DPWG, CPIC and RNPGx
Combined	Pharmacogenetic-guided selection of warfarin versus novel oral anticoagulants for stroke prevention in patients with atrial fibrillation: a Cost effectiveness analysis	You	2014	United States	Warfarin/Dabigatran	CYP2C9, VKORC1	Atrial fibrillation	CYP2C9 *2, *3, VKORC1 (AG/AA/GG)	$50-$200 Base case: $72	Cost-utility analysis	Payers	$50,000 per QALY *ICER genotype guided dosing vs. warfarin: $2,843 per QALY	Yes	Yes, DPWG, CPIC, CPNDS, RNPGx
Combined	Pharmacogenetic-Guided Psychiatric Intervention Associated With Increased Adherence and Cost Savings	Fagerness	2014	United States	Antidepressant	CYP2D6, CYP2C19, SLC6A4, CACNA1C, DRD2, COMT, MTHFR	Psychiatric diseases	Not specified	Not specified	Cost analysis	Not specified	Better medication adherence by using PGx. Cost-saving in outpatient costs over 4-month follow-up period 9.5% or 562$ in total savings	Yes	Yes, DPWG, CPIC and RNPGx (TCA's)
Lim 2024	Cost effectiveness of a gene expression score and myocardial perfusion imaging for diagnosis of coronary artery disease	Phelps	2014	United States	Coronary angiography	Panel Testing	Coronary artery disease	Not specified	Not specified	Cost-effectiveness	Societal	In base case analysis, the 2-threshold GES strategy is the most cost-effective strategy at a threshold of $100,000 per QALY gained, with an ICER of approximately $72,000 per QALY gained relative to no testing.	Yes	No
Combined	Economic evaluation of pharmacogenomic-guided warfarin treatment for elderly Croatian atrial fibrillation patients with ischemic stroke	Mitropoulou	2015	Croatia	Warfarin	CYP2C9, VKORC1	Atrial fibrillation	CYP2C9*2 (rs1799853), CYP2C9*3 (rs1057910), VKORC1 1173C>T (rs9934438)	Not specified	Cost-utility analysis	Payers	€40,000 to €50,000 per QALY *ICER Genotype guided dosing vs. warfarin: €31,225 per QALY	Yes	Yes, DPWG, CPIC, CPNDS, RNPGx
Lim 2021	Economic Analysis of Thrombo inCode, a Clinical–Genetic Function for Assessing the Risk of Venous Thromboembolism	Rubio-Terres	2015	Europe	Warfarin	Factor V Leiden, prothrombin G20210A, FXII, FXIII, ABO, Serpin A10 and Serpin C1	Venous Thromboembolism	Not specified	Not specified	Not specified	Healthcare	Not specified	Yes	No, there was a DPWG guideline for FVL and estrogen containing contraceptives but this was retracted Febuary 2023.
Combined	Cost Effectiveness of Novel Oral Anticoagulants for Stroke Prevention in Atrial Fibrillation Depending on the Quality of Warfarin Anticoagulation Control.	Janzic	2015	Slovenia	Warfarin/DOAC	CYP2C9, VKORC1	Atrial fibrillation	Not specified	Not specified	Not specified	Payers	Not specified	No	Yes, DPWG, CPIC, CPNDS and RNPGx
Combined	Economic evaluation of a pharmacogenetic dosing algorithm for coumarin anticoagulants in the Netherlands.	Verhoef	2015	The Netherlands	Phenprocoumon, acenocoumarol	CYP2C9, VKORC1	Atrial fibrillation	Not specified	Not specified	Not specified	Healthcare	Not specified	Yes	Yes, DPWG
Combined	Cost effectiveness of CYP2B6 genotyping to optimize efavirenz dosing in HIV clinical practice	Schackman	2015	United States	Efavirenz	CYP2B6	HIV	Not specified	Not specified	Cost-utility analysis	Healthcare	Gentyping dominated the non-genotyping strategy	Yes, Dominant	Yes, DPWG and CPIC
Combined	Reducing hypersensitivity reactions with HLA-B*5701 genotyping before abacavir prescription: clinically useful but is it cost-effective in Singapore?	Kapoor	2015	Singapore	Abacavir	HLA-B*57:01	HIV	-	$277	Cost-utility analysis	Healthcare	Split between early stage and late stage Incremental first-line abacavir test vs. first-line abacavir Early stage: Chinese 91,444 (test), 91,167 (no test), Malay 91,457, (test) 91,179 (no test), Indian, 91,540 (test) 91,259 (no test) Late stage: Chinese 30,718 (test), 30,449 (no test), Malay 30,722, (test) 30,458 (no test), Indian, 30,748 (test) 30,515 (no test)	No	Yes, DPWG and CPIC
Combined	Universal versus genotype-guided use of direct oral anticoagulants in atrial fibrillation patients: a decision analysis	You	2015	United States	Warfarin/DOAC	CYP2C9, VKORC1	Atrial fibrillation	CYP2C9 *2, *3, VKORC1 (AG/AA/GG)	Not specified	Not specified	Payers	USD $314,129/QALY	No	Yes, DPWG, CPIC, CPNDS, RNPGx
Combined	Cost effectiveness Analysis of Genotyping for HLA-B*5801 and an Enhanced Safety Program in Gout Patients Starting Allopurinol in Singapore	Dong	2015	Singapore	Allopurinol	HLA-B*58:01	Gout	-	Not specified	Cost-utility analysis	Healthcare	USD $79,140 USD - $85,630/QALY (depending on model)	No	Yes, DPWG and CPIC
Combined	Costeffectiveness analysis of HLA-B5801 genotyping in the treatment of gout patients with chronic renal insufficiency in Korea	Park	2015	South Korea	Allopurinol	HLA-B*58:01	Gout with chronic kidney disease	-	$63	Cost-effectiveness analysis	Healthcare	Genetic testing is less costly and more effective than allopurinol	Yes, Dominant	Yes, DPWG and CPIC
Combined	Cost effectiveness of screening for HLA-A*31:01 prior to initiation of carbamazepine in epilepsy	Plumpton	2015	United Kingdom	Carbamazepine	HLA-A*31:01	Epilepsy	-	Initial: $51.71 Subsequent $ 90.40	Cost-utility analysis	Healthcare	Testing vs. No testing: £37,314/avoided cutaneaous ADR, £12,808/QALY (GBP, 2010-2011)	Yes	Yes, DPWG, CPIC and CPNDS
Kamil 2022	Genetic risk for atrial fibrillation could motivate patient adherence to warfarin therapy: A cost effectiveness analysis.	Shiffman	2015	United States	Warfarin	4q25 locus	Atrial fibrillation	rs2200733, rs10033464	Not specified	Not specified	Not specified	Not specified	Not specified	No, is a biomarker
Combined	Financial Analysis of CYP2C19 Genotyping in Patients Receiving Dual Antiplatelet Therapy Following Acute Coronary Syndrome and Percutaneous Coronary Intervention	Johnson	2015	United States	Clopidogrel	CYP2C19	Acute coronary syndrome with PCI	Not specified	Not specified	Not specified	Payers	$222,426 - 444,852 annual savings	Yes	Yes, DPWG, CPIC and RNPGx
Morris 2022	Budget impact analysis of CYP2C19-guided voriconazole prophylaxis in AML	Mason	2015	United States	Voriconazole	CYP2C19	Acute myeloid leukemia	Not specified	Not specified	Not specified	Payers	Not stated	Yes	Yes, DPWG and CPIC
Combined	Cost effectiveness of Combinatorial Pharmacogenomic Testing for Treatment-Resistant Major Depressive Disorder Patients	Hornberger	2015	United States	Antidepressant	CYP2D6, CYP2C19, CYP1A2, SLC6A4, HTR2A	Major Depressive Disorder	Not specified	Not specified	Cost-effectiveness analysis	Societal	3764$ total cost savings ICER: −11,911$/QALY	Yes, Dominant	Yes, DPWG, CPIC and RNPGx (TCA's)
Combined	Combinatorial Pharmacogenomic Guidance for Psychiatric Medications Reduces Overall Pharmacy Costs in a 1 Year Prospective Evaluation	Winner	2015	United States	Antidepressant	Panel Testing	Psychiatric patients who failed monotherapy	Not specified	Not specified	Cost analysis	Payers	Medication savings after PGx: 1035.60$. Improved adherence after PGX testing: 0.11; Pharmacy cost savings averaged: 2774.53$	Yes	Uncertain
Combined	CYP2C19 genotype plus platelet reactivity-guided antiplatelet therapy in acute coronary syndrome patients: a decision analysis	Jiang	2015	United States	Clopidogrel	CYP2C19	Acute coronary syndrome with PCI	Not specified	Not specified	Cost-utility analysis	Healthcare	USD $139,588/QALY when looking at universal alternative antiplatelet therapy and the other universal treatment strategy	Yes, Dominant	Yes, DPWG, CPIC and RNPGx
Zhu 2020	A model to assess the cost-effectiveness of pharmacogenomics tests in chronic heart failure: the case of ivabradine.	Iliza	2016	Canada	Ivabradine	Not specified	Chronic heart failure	Not specified	Not specified	Not specified	Healthcare	Not specified	Yes	No
Morris 2022	Cost effectiveness of Screening for DPYD Polymorphisms to Prevent Neutropenia in Cancer Patients Treated With Fluoropyrimidines	Cortejoso	2016	Spain	Fluoropyrimidines	DPYD	Cancer	Not specified	Not specified	Not specified	Payers	Not stated	Yes	Yes, DPWG, CPIC and RNPGx
Combined	Upfront Genotyping of DPYD*2A to Individualize Fluoropyrimidine Therapy: A Safety and Cost Analysis	Deenen	2016	The Netherlands	Fluoropyrimidines	DPYD	Cancer	DPYD*2A	Not specified	Cost-benefit analysis	Healthcare	DPYD testing prior to treatment costsavings of €45 ($61) per patient	Yes	Yes, DPWG, CPIC and RNPGx
Combined	Economic analysis of pharmacogenomic-guided clopidogrel treatment in Serbian patients with myocardial infarction undergoing primary percutaneous coronary intervention	Mitropoulou	2016	Serbia	Clopidogrel	CYP2C19	Myocardial infarction	Not specified	Not specified	Not specified	Healthcare	Not specified	Yes	Yes, DPWG, CPIC and RNPGx
Combined	Reduced number of cardiovascular events and increased cost-effectiveness by genotype-guided antiplatelet therapy in patients undergoing percutaneous coronary interventions in the Netherlands.	Deiman	2016	The Netherlands	Clopidogrel/Ticagrelor/Prasugrel	CYP2C19	Percutaneous coronary interventions	Not specified	Not specified	Not specified	Not specified	Not specified	Yes	Yes, DPWG, CPIC and RNPGx
Zhu 2020	Individualized Angiotensin-Converting Enzyme (ACE)-Inhibitor Therapy in Stable Coronary Artery Disease Based on Clinical and Pharmacogenetic Determinants: The PERindopril GENEtic (PERGENE) Risk Model.	Oemrawsingh	2016	The Netherlands	Perindopril	Panel Testing	Cardiovascular disease	Not specified	Not specified	Not specified	Not specified	Not specified	Yes	No
Morris 2022	HLA-B*57: 01 Genotyping in the Prevention of Hypersensitivity to Abacavir: 5 Years of Experience	Ruiz-Iruela	2016	Spain	Abacavir	HLA-B*57:01	HIV	-	Not specified	Not specified	Not specified	Euro €306 per hypersensitivity reaction avoided	Yes	Yes, DPWG and CPIC
Combined	Real-world cost-effectiveness of pharmacogenetic screening for epilepsy treatment.	Chen	2016	Hong Kong	Carbamazepine	HLA-B*15:02	Epilepsy	-	Not specified	Cost-utility analysis	Healthcare	$50,000 per QALY *ICER genetic testing vs. standard care: $11,090 per QALY	Yes	Yes, DPWG, CPIC and CPNDS
Morris 2022	The effect of pharmacogenetic profiling with a clinical decision support tool on healthcare resource utilization and estimated costs in the elderly exposed to polypharmacy	Brixner	2016	United States	Multidrug	Panel Testing	Elderly patients at risk for deleterious medication interactions	Not specified	Not specified	Not specified	Not specified	Not stated	Uncertain	Uncertain
Combined	A model based cost-effectiveness analysis of routine genotyping for CYP2D6 among older, depressed inpatients starting nortriptyline pharmacotherapy	Berm	2016	The Netherlands	Nortriptyline, tranylcypromine	CYP2D6	Major Depressive Disorder	Not specified	Not specified	Cost-effectiveness analysis	Healthcare	€50 000 per QALY *ICER CYP2D6 genotyping guided dosing vs. nortryiptyline: €1,333,000 per QALY	No	Yes, DPWG, CPIC and RNPGx (TCA's)
Combined	Cost effectiveness of pharmacogenetic-guided dosing of warfarin in the United Kingdom and Sweden	Verhoef	2016	United Kingdom, Sweden	Warfarin	CYP2C9, VKORC1	Atrial fibrillation	Not specified	Not specified	Cost-utility analysis	Healthcare	UK £20,000 per QALY gained, Sweden 500,000 SEK in UK, *ICER Genotype guided dosing vs. warfarin: £6,702 per QALY in Sweden,*ICER Genotype guided dosing vs. warfarin : 253,848 SEK per QALY	Yes	Yes, DPWG, CPIC, CPNDS, RNPGx
Turongkaravee 2021	Reduced number of cardiovascular events and increased cost-effectiveness by genotype-guided antiplatelet therapy in patients undergoing percutaneous coronary interventions in the Netherlands	Dieman	2016	United States	Clopidogrel	CYP2C19	Acute coronary syndrome with PCI	Not specified	Not specified	Cost-utility analysis	Not specified	€65,000 per QALY ICER CYP2C19 test vs Clopidogrel: €81,500 per QALY	Yes	Yes, DPWG, CPIC and RNPGx
Combined	Cost effectiveness analysis of personalized antiplatelet therapy in patients with acute coronary syndrome	Jiang	2016	United States	Clopidogrel	CYP2C19	Acute coronary syndrome with PCI	Not specified	Not specified	Cost-utility analysis	Healthcare	USD$43,683/QALY when comparing the two universal treatments P2Y12 inhibitor to universal clopidogrel	Yes, Dominant	Yes, DPWG, CPIC and RNPGx
Lim 2024	Individualized Angiotensin-Converting Enzyme (ACE)-Inhibitor Therapy in Stable Coronary Artery Disease Based on Clinical and Pharmacogenetic Determinants: The PERindopril GENEtic (PERGENE) Risk Model	Oemrawsingh	2016	The Netherlands	Perindopril	Panel Testing	Coronary artery disease	AT1 (rs275651, 5182), BK1 (rs12050217)	Not specified	Cost-effectiveness	Healthcare	Testing in all patients and perindopril treatment only if PGXscore=0 to 2 generated the highest number of life-years gained (0.0040), which dominated perindopril treatment in all patients which gave 0.035 life years gained at higher incremental cost ($232 vs $147).	Yes, Dominant	No
Combined	Economic evaluation of a pharmacogenomics test for statin-induced myopathy in cardiovascular high-risk patients initiating a statin	Mitchell	2017	Canada	Simvastatin	SLCO1B1	Cardiovascular disease	Not specified	Not specified	Cost-utility analysis	Payers	CAN $6,150 per QALY statin is dominated by genotype guided test, high cost and lower QALYs than genotype guided test *genotype guided test would be costeffective as long as the test costs less than CAN$906.	Yes	Yes, DPWG, CPIC and RNPGx
Combined	Cost effectiveness of genotypeguided warfarin dosing in patients with mechanical heart valve replacement under the fee-for-service system	Kim	2017	South Korea	Warfarin	CYP2C9, VKORC1	Mechanical heart valve replacement	Not specified	Not specified	Cost-utility analysis	Healthcare	$50,000 per QALY ICER Genotype guided dosing vs warfarin: $1,356.20 per QALY	Yes	Yes, DPWG, CPIC, CPNDS, RNPGx
Zhu 2020	Early health technology assessments in pharmacogenomics: a case example in cardiovascular drugs.	Geenen	2017	The Netherlands	ACE inhibitors	MME, XPNPEP2	ACEI-induced angioedema	Not specified	Not specified	Not specified	Not specified	Not specified	Yes	No
Combined	Is Universal HLA-B*15:02 Screening a Cost effective Option in an Ethnically-Diverse Population? A Case Study of Malaysia	Chong	2017	Malaysia	Carbamazepine	HLA-B*15:02	Epilepsy	-	Not specified	Cost-utility analysis	Societal	MYR 37,000 ($8982) per QALY Genetic testing is dominated by carbamazepine, high cost and lower QALYs than current practice	No	Yes, DPWG, CPIC and CPNDS
Combined	The Cost effectiveness of HLA-B*5801 screening to guide initial urate-lowering therapy for gout in the United States	Jutkowitz	2017	United States	Allopurinol	HLA-B*58:01	Gout	-	Not specified	Cost-utility analysis	Payers	$109,000 per QALY ICER genetic testing vs. allopurinol: for Asians $64,190, African Americans $83,450, Caucasians or Hispanics $183,720 per QALY	Yes	Yes, DPWG and CPIC
Morris 2022	Cost-Utility Study of Warfarin Genotyping in the VACHS Affiliated Anticoagulation Clinic of Puerto Rico	Martes-Martinez	2017	United States	Warfarin	CYP2C9, VKORC1	Newly initiated warfarin therapy	Not specified	Not specified	Not specified	Healthcare	USD $127,501/QALY (baseline) or USD $95.690/QALY (lifetime time horizon)	No	Yes, DPWG, CPIC, CPNDS, RNPGx
Combined	Economic Evaluation of Implementing a Novel Pharmacogenomic Test (IDgenetix ®) to Guide Treatment of Patients With Depression and/or Anxiety	Najafzadeh	2017	United States	Antidepressant	Panel Testing	Depression, anxiety disorder	Not specified	Not specified	Cost-effectiveness analysis	Societal	ICER: 1394$/QALY (based on direct costs)	Yes	Uncertain
Morris 2022	Clinical Impact of Pharmacogenetic-Guided Treatment for Patients Exhibiting Neuropsychiatric Disorders: A Randomized Controlled Trial	Olson	2017	United States	Antidepressant	Panel Testing	Depression, anxiety, ADHD, psychosis	Not specified	Not specified	Not specified	Not specified	Not stated	Yes	Uncertain
Combined	Cost effectiveness analysis of HLA-B*58:01 genotyping prior to initiation of allopurinol for gout	Plumpton	2017	United Kingdom	Allopurinol	HLA-B*58:01	Gout	-	Not specified	Cost-utility analysis	Payers	£30,000 per QALY ICER genetic testing vs. allopurinol: £44,954 in the base case and £38,478 per QALY in patients with chronic renal insufficiency	No	Yes, DPWG and CPIC
Combined	Cost effectiveness Analysis for Genotyping Before Allopurinol Treatment to Prevent Severe Cutaneous Adverse Drug Reactions	Ke	2017	Taiwan	Allopurinol	HLA-B*58:01	Gout	-	Not specified	Cost-utility analysis	Payers	NT $234,610/QALY (USD $7,508 /QALY)	Yes	Yes, DPWG and CPIC
Combined	CYP2C19 LOF and GOF-Guided Antiplatelet Therapy in Patients with Acute Coronary Syndrome: A Cost effectiveness Analysis	Jiang	2017	United States	Clopidogrel	CYP2C19	Acute coronary syndrome with PCI	Not specified	Not specified	Cost-utility analysis	Healthcare	Genotype-guided vs. Universial clopidogrel/alternative P2Y12 inhibitors: dominant. (adjusted to USD and the 2019/2020 financial year)	Yes	Yes, DPWG, CPIC and RNPGx
Combined	CYP2C19-guided antiplatelet therapy: a Cost effectiveness analysis of 30-day and 1-year outcomes following percutaneous coronary intervention	Borse	2017	United States	Clopidogrel/Prasugrel	CYP2C19	Acute coronary syndrome with PCI	Not specified	Not specified	Cost-effectiveness analysis	Payers	1month: USD $8,525/event avoided compared to universal clopidogrel and USD $42,198/event avoided compared to universal prasugrel 1 year: USD $50,308/event avoided compared to universal clopidogrel and dominated universal prasugrel	Yes	Yes, DPWG, CPIC and RNPGx
Karampis 2021	Economic utility: combinatorial pharmacogenomics and medication cost savings for mental health care in a primary care setting.	Brown	2017	United States	Not specified	Panel Testing	Psychiatric diseases	Not specified	Not specified	Cost analysis	Not specified	Medication cost savings for payers and patients of 3988$ per member per year (p < 0.001)	Yes	Uncertain
Zhu 2020	A Discrete Event Simulation Model to Assess the Economic Value of a Hypothetical Pharmacogenomics Test for Statin-Induced Myopathy in Patients Initiating a Statin in Secondary Cardiovascular Prevention.	Mitchell	2018	Canada	Statin	Not specified	Stroke, Acute myocardial infarction	Not specified	Not specified	Not specified	Payers	Not specified	Yes	Yes, DPWG, CPIC and RNPGx
Morris 2022	A Cost Analysis of Upfront DPYD Genotype-Guided Dose Individualization in Fluoropyrimidine-Based Anticancer Therapy	Henricks	2018	The Netherlands	Fluoropyrimidines	DPYD	Cancer	Not specified	Not specified	Not specified	Payers	Not stated	Yes	Yes, DPWG, CPIC and RNPGx
Combined	Cost effectiveness of cytochrome P450 2C19 *2 genotype-guided selection of clopidogrel or ticagrelor in Chinese patients with acute coronary syndrome	Wang	2018	Hong Kong	Clopidogrel/Ticagrelor	CYP2C19	Acute coronary syndrome with PCI	CYP2C19*2	Not specified	Cost-utility analysis	Healthcare	Genotype-guided vs. Universal clopidogrel: ICER $2,745. Genotype-guided treatment was dominant compared to universal ticagrelor. (adjusted to US$ and the 2019/2020 financial year)	Yes	Yes, DPWG, CPIC and RNPGx
Morris 2022	Cost Implications of Reactive Versus Prospective Testing for Dihydropyrimidine Dehydrogenase Deficiency in Patients With Colorectal Cancer: A Single-Institution Experience	Murphy	2018	Ireland	Fluoropyrimidines	DPYD	Colorectal cancer	Not specified	Not specified	Not specified	Healthcare	Not stated	Yes	Yes, DPWG, CPIC and RNPGx
Turongkaravee 2021	Cost-effectiveness of HLA-B*5701 prospective genetic screening of hypersensitivity to abacavir	Kubaeva	2018	Russia	Abacavir	HLA-B*57:01	HIV	-	Not specified	Cost-minimisation analysis	Healthcare	Genetic testing was cost saving 54,164.6 rubles	Yes	Yes, DPWG and CPIC
Combined	An Evaluation of the Cost-effectiveness of Comprehensive MTM Integrated with Point-of-Care Phenotypic and Genetic Testing for U.S. Elderly Patients After Percutaneous Coronary Intervention	Okere	2018	United States	Clopidogrel/Ticagrelor	CYP2C19	Acute coronary syndrome with PCI	Not specified	Not specified	Not specified	Healthcare	Dominated	No	Yes, DPWG, CPIC and RNPGx
Zhu 2020	The impact of real-world cardiovascular-related pharmacogenetic testing in an insured population.	Billings	2018	United States	Warfarin + Clopidogrel	CYP2C19, CYP2C9, F2, F5, MTHFR, VKORC1	Atherosclerotic Cardiovascular related diagnosis	Not specified	Not specified	Not specified	Payers	Not specified	No	Yes: CYP2C19 (DPWG, CPIC, RNPGx), CYP2C9 (DPWG, CPIC, CPNDS, RNPGx), VKORC1 (DPWG, CPIC, RNPGx) No: F2, F5, MTHFR (not cardiovascular at least)
Morris 2022	Pharmacogenetic Testing Among Patients With Mood and Anxiety Disorders Is Associated With Decreased Utilization and Cost: A Propensity-Score Matched Study	Perlis	2018	United States	Antidepressant	Panel Testing	Depression, anxiety disorder	Not specified	Not specified	Not specified	Not specified	Not stated	Yes	Uncertain
Combined	Estimating cost savings of pharmacogenetic testing for depression in real-world clinical settings	Maciel	2018	United States	Antidepressant	Panel Testing	Depression, anxiety disorder	Not specified	Not specified	Cost analysis	Societal	Remission rate in the experimental group: 35%; response rate in the experimental group: 73%; Total annual saving after PGx testing per patient: 3962$	Yes	Uncertain
Combined	Cost-effectiveness analysis of HLA-B*58: 01 genetic testing before initiation of allopurinol therapy to prevent allopurinol-induced Stevens-Johnson syndrome/toxic epidermal necrolysis in a Malaysian population	Chong	2018	Malaysia	Allopurinol	HLA-B*58:01	Gout	-	Not specified	Cost-utility analysis	Societal	$8,695 per QALY Genetic testing is dominated by allopurinol, high cost and lower QALYs	No	Yes, DPWG and CPIC
Morris 2022	A Cost effectiveness analysis of maternal CYP2D6 genetic testing to guide treatment for postpartum pain and avert infant adverse events	Moretti	2018	Canada	Codeine	CYP2D6	Nursing mothers	Not specified	Not specified	Not specified	Healthcare/Societal	CAN $10,433 per adverse event averted	No	Yes, DPWG, CPIC and CPNDS
Combined	A retrospective investigation of HLA-B*5801 in hyperuricemia patients in a Han population of China	Cheng	2018	China	Allopurinol	HLA-B*58:01	Hyperuricemia and gout	-	Not specified	Cost-minimisation analysis	Not specified	Genetic testing saved 1,384,040.9 yuan for allopurinol and febuxostat at the lowest dosages	Yes	Yes, DPWG and CPIC
Combined	Cost effectiveness of a Pharmacogenetic Test to Guide Treatment for Major Depressive Disorder	Groessl	2018	United States	Antidepressant	Panel Testing	Major Depressive Disorder	Not specified	Not specified	Cost-effectiveness analysis	Societal	IDGx testing dominated SOC Cost savings of $2,918 for direct medical costs, $1,680 for indirect costs, and $2,598 for total costs	Yes, Dominant	Uncertain
Karampis 2021	Use of combinatorial pharmacogenomic guidance in treating psychiatric disorders.	Benitez	2018	United States	Not specified	Panel Testing	Psychiatric diseases	Not specified	Not specified	Cost analysis	Not specified	Post-index cost savings (US 5505$) drove a permember-per-month savings of US 0.07$.	Yes	Uncertain
Lim 2024	Cardiovascular Genetic Risk Testing for Targeting Statin Therapy in the Primary Prevention of Atherosclerotic Cardiovascular Disease: A Cost-Effectiveness Analysis	Jarmul	2018	United States	Statins	Panel Testing	Atherosclerotic cardiovascular disease	Not specified	$100	Cost-effectiveness	Healthcare	Under base case assumptions for statin disutility and cost, the preferred strategy is to treat all patients with ASCVD risk >2.5% without cGRS testing.	No	No
Lim 2024	Cost-effectiveness analysis of CYP2C19 genetic test in guiding antiplatelet therapy	An	2018	China	Ticagrelor/Prasugrel	CYP2C19	Acute coronary syndrome	Not specified	Not specified	Cost-effectiveness	Healthcare	Base-case results showed that genotype-guided ticagrelor and universal ticagrelor were dominant compared with universal clopidogrel (ICER below WTP threshold). Universal ticagrelor was cost-effective when compared with universal clopidogrel.	Yes, Dominant	Yes
Morris 2022	Estimating the Effectiveness of DPYD Genotyping in Italian Individuals Suffering from Cancer Based on the Cost of Chemotherapy-Induced Toxicity	Fragoulakis	2019	Italy	Fluoropyrimidines	DPYD	Cancer	Not specified	Not specified	Not specified	Payers	Not stated	Yes	Yes, DPWG, CPIC and RNPGx
Kamil 2022	Comparative clinical and economic evaluation of pharmacogenetic testing application for dabigatran in patients with atrial fibrillation	Abdullaev	2019	Russia	Dabigatran	CES1	Atrial fibrillation	rs2244613	Not specified	Not specified	Not specified	Not specified	Not specified	No, is a biomarker
Morris 2022	Cost effectiveness analysis of pharmacogenomics-guided clopidogrel treatment in Spanish patients undergoing percutaneous coronary intervention	Fragoulakis	2019	Spain	Clopidogrel	CYP2C19	Acute coronary syndrome with PCI	Not specified	Not specified	Not specified	Healthcare	$USD−31,000/QALY (the negative ICER means PGx is the dominant option.)	Yes	Yes, DPWG, CPIC and RNPGx
Kamil 2022	Cost-effectiveness of warfarin care bundles and novel oral anticoagulants for stroke prevention in patients with atrial fibrillation in Thailand.	Ng	2019	Thailand	Warfarin/DOAC	CYP2C9, VKORC1	Atrial fibrillation	Not specified	Not specified	Not specified	Not specified	Not specified	Not specified	Yes, DPWG, CPIC, CPNDS, RNPGx
Morris 2022	HLA-B*5701 Genotyping for Abacavir Prescription: Re-Examination of its Cost-Effectiveness in Singapore	Goh	2019	Singapore	Abacavir	HLA-B*57:01	HIV	-	Not specified	Not specified	Not specified	variable depending on early-stage vs late-stage and population	Uncertain	Yes, DPWG and CPIC
Combined	An Economic Model of the Cost-Utility of Pre-Emptive Genetic Testing to Support Pharmacotherapy in Patients With Major Depression in Primary Care	Sluiter	2019	The Netherlands	Fluoxetine, Citalopram, Venlafaxine, Mirtazapine, Amitryptyline, Nortriptyline	CYP2D6	Major Depressive Disorder	Not specified	Not specified	Cost-utility analysis	Societal	Euro €77,406/QALY	Uncertain	Yes, DPWG, CPIC and RNPGx (TCA's)
Kamil 2022	Optimising clinical effectiveness and quality along the atrial fibrillation anticoagulation pathway: An economic analysis.	Moloney	2019	United Kingdom	Warfarin/DOAC	CYP2C9, VKORC1	Atrial fibrillation	Not specified	Not specified	Not specified	Not specified	Not specified	Not specified	Yes, DPWG, CPIC, CPNDS, RNPGx
Morris 2022	Genotype-Guided Thiopurine Dosing Does not Lead to Additional Costs in Patients With Inflammatory Bowel Disease	Sluiter	2019	The Netherlands	Thiopurines	TPMT	Inflammatory Bowel Disease	Not specified	Not specified	Not specified	Societal	Not calculated	Yes	Yes, DPWG, CPIC and RNPGx
Morris 2022	Modeling the Outcome of Systematic TPMT Genotyping or Phenotyping Before Azathioprine Prescription: A Cost-Effectiveness Analysis	Zarca	2019	France	Thiopurines	TPMT	Inflammatory Bowel Disease	Not specified	Not specified	Not specified	Healthcare	Euro €2602 per severe myelotoxicity averted in using the phenotyping strategy, and Euro €11,244/ severe myelotoxicity averted in the genotyping strategy compared to the no screening strategy	No	Yes, DPWG, CPIC and RNPGx
Morris 2022	Cost-effectiveness of screening for HLA-B*1502 prior to initiation of carbamazepine in epilepsy patients of Asian ancestry in the United States	Choi	2019	United States	Antiepileptic	HLA-B*15:02	Epilepsy	-	Not specified	Not specified	Healthcare	USD $27,058/QALY	Yes	Yes, DPWG, CPIC and CPNDS
Combined	Cost effectiveness of Strategies to Personalize the Selection of P2Y 12 Inhibitors in Patients with Acute Coronary Syndrome	Kim	2019	United States	Clopidogrel	CYP2C19	Acute coronary syndrome	Not specified	Not specified	Cost-utility analysis	Healthcare	Genotype + ticagrelor in IM+PM vs. Clopidogrel + phenotype: ICER $29,412. Genotype + ticagrelor in PM was not-cost effective. Universal ticagrelor vs. Genotype + ticagrelor in IM+PM: $142,456 (adjusted to US$ and the 2019/2020 financial year)	Yes	Yes, DPWG, CPIC and RNPGx
Combined	Projected Cost effectiveness for 2 Gene-Drug Pairs Using a Multigene Panel for Patients Undergoing Percutaneous Coronary Intervention	Hart	2019	United States	Clopidogrel	CYP2C19, CYP2D6	Acute coronary syndrome with PCI	Not specified	Not specified	Not specified	Payers	Not calculated	Yes	Yes, DPWG, CPIC and RNPGx
Karampis 2021	Cost effectiveness of HLA-DQB1/HLA-B pharmacogenetic-guided treatment and blood monitoring in US patients taking clozapine	Girardin	2019	United States	Clozapine	HLA-DBQ1/HLA-B	Schizophrenia	Not specified	Not specified	Cost-effectiveness analysis	Not specified	ICER: 3.93 million/QALY	Yes	No
Lim 2024	Value of genetic testing in the prevention of coronary heart disease events	Hynninen	2019	Finland	Statins	Panel Testing	Coronary artery disease	Not specified	Not specified	Cost-benefit	Healthcare	Strategy ‘TRS & GRS optimised’ has the highest NMB of 379,786 € = 7.6292 QALYs × 50,000 €/QALY– 1,674 € and is therefore optimal. Strategy ‘TRS optimized’ has the second highest NMB = 379,784 €	Yes	No
Lim 2024	A Simulation Model to Evaluate the Implications of Genetic Testing in Cholesterol Treatment Plans	Marrero	2019	United States	Statins	Panel Testing	Coronary artery disease	Not specified	Not specified	Cost-effectiveness	Not specified	Both treatment strategies are well below the commonly used cost effectiveness thresholds for all populations and testing costs, compared to no treatment.	Yes	No
Combined	Cost effectiveness of CYP2C19 LOF-guided antiplatelet therapy in Chinese patients with acute coronary syndrome	Fu	2020	China	Clopidogrel	CYP2C19	Acute coronary syndrome with PCI	Not specified	Not specified	Not specified	Healthcare	Yuan 33,875/QALY universal ticagrelor relative to universal clopidogrel use	Yes	Yes, DPWG, CPIC and RNPGx
Combined	Cost Effectiveness of Genotype-Guided Antiplatelet Therapy in Asian Ischemic Stroke Patients: Ticagrelor as an Alternative to Clopidogrel in Patients with CYP2C19 Loss of Function Mutations	Narasimhalu	2020	Singapore	Clopidogrel	CYP2C19	Ischemic stroke	Not specified	Not specified	Not specified	Healthcare	S $33,839/QALY	Yes	Yes, DPWG, CPIC and RNPGx
Morris 2022	Cost effectiveness Analysis of CYP2D6*10 Pharmacogenetic Testing to Guide the Adjuvant Endocrine Therapy for PostmenopaUnited Statesl Women with Estrogen Receptor Positive Early Breast Cancer in China	Wei	2020	China	Tamoxifen	CYP2D6	Breast cancer	Not specified	Not specified	Not specified	Societal	USD $5,015.693/QALY	Yes	Yes, DPWG, CPIC, CPNDS, RNPGx
Morris 2022	CYP2D6*10 pharmacogenetic-guided SERM could be a cost-effective strategy in Chinese patients with hormone receptor-positive breast cancer	Wei	2020	China	Tamoxifen	CYP2D6	Breast cancer	Not specified	Not specified	Not specified	Societal	$5,055.74/QALY	Yes	Yes, DPWG, CPIC, CPNDS, RNPGx
Morris 2022	Cost–effectiveness of combinatorial pharmacogenomic testing for depression from the Canadian public payer perspective	Tanner	2020	Canada	Antidepressant	Panel Testing	Major Depressive Disorder	Not specified	Not specified	Not specified	Healthcare	Genotyping dominated the non-genotyping strategy	Yes	Uncertain
Morris 2022	Evaluation of CYP2C19 Genotype-guided Voriconazole Prophylaxis After Allogeneic Hematopoietic Cell Transplant	Patel	2020	United States	Voriconazole	CYP2C19	Hematopoietic cell transplant	Not specified	Not specified	Not specified	Healthcare	Not stated	Yes	Yes, DPWG and CPIC
Combined	Cost effectiveness of CYP2C19-guided antiplatelet therapy in patients with acute coronary syndrome and percutaneous coronary intervention informed by real-world data	Limdi	2020	United States	Clopidogrel	CYP2C19	Acute coronary syndrome with PCI	Not specified	Not specified	Not specified	Payers	USD $42,365/QALY for genotype-guided escalation	Yes	Yes, DPWG, CPIC and RNPGx
Morris 2022	Cost-effectiveness of sequential urate lowering therapies for the management of gout in Singapore	Pruis	2020	Singapore	Allopurinol	HLA-B*58:01	Gout	-	Not specified	Not specified	Payers	variable depending on multiple different treatment strategies	No	Yes, DPWG and CPIC
Morris 2022	Is HLA-B*58:01 genotyping cost effective in guiding allopurinol use in gout patients with chronic kidney disease?	Teng	2020	Singapore	Allopurinol	HLA-B*58:01	Gout	-	Not specified	Not specified	Healthcare	$269,147/QALY for genotype-guided vs universal allopurinol; -$444,590/QALY for genotype-guided vs universal febuxostat	No	Yes, DPWG and CPIC
Combined	Cost-Effectiveness of Multigene Pharmacogenetic Testing in Patients With Acute Coronary Syndrome After Percutaneous Coronary Intervention	Dong	2020	United States	Cardiovascular	CYP2C9, CYP2C19, SLCO1B1, VKORC1	Percutaneous coronary interventions	Not specified	Not specified	Not specified	Payers	12 mon USD $59,876/QALY, 24 mon USD $33,512/QALY, Lifetime USD $3,780/QALY	Yes	Yes, DPWG, CPIC, CPNDS, RNPGx
Morris 2022	Cost‑effectiveness of CYP2C19 genotyping to guide antiplatelet therapy for acute minor stroke and high‑risk transient ischemic attack	Cai	2021	China	Clopidogrel	CYP2C19	Transient ischemic attack	Not specified	Not specified	Not specified	Payers	CNY 13,552.74 (US$ 1930.59)/QALY	Yes	Yes, DPWG, CPIC and RNPGx
Combined	Short- and long-term cost-effectiveness analysis of CYP2C19 genotype-guided therapy, universal clopidogrel, versus universal ticagrelor in post-percutaneous coronary intervention patients in Qatar	AlMukdad	2021	Qatar	Clopidogrel	CYP2C19	Percutaneous coronary interventions	Not specified	Not specified	Not specified	Healthcare	USD $6,102 /success and dominant over the long-term	Yes	Yes, DPWG, CPIC and RNPGx
Combined	Cost-effectiveness of CYP2C19-guided antiplatelet therapy for acute coronary syndromes in Singapore	Kim	2021	Singapore	Clopidogrel	CYP2C19	Acute coronary syndrome with PCI	Not specified	Not specified	Not specified	Healthcare	72,158 SGD/QALY for genotype-guided and 82,269 SGD/QALY for universal ticagrelor [secondary analysis]	Yes	Yes, DPWG, CPIC and RNPGx
Morris 2022	Cost-effectiveness analysis of genotyping for HLA-B*15:02 in Indonesian patients with epilepsy using a generic model	Yuliwulandari	2021	Indonesia	Antiepileptic	HLA-B*15:02	Epilepsy	-	Not specified	Not specified	Healthcare	IDR 656,444,671/QALY	No	Yes, DPWG, CPIC and CPNDS
Morris 2022	A model-based cost-effectiveness analysis of pharmacogenomic panel testing in cardiovascular disease management: preemptive, reactive, or none?	Zhu	2021	United States	Clopidogrel	CYP2C19	Cardiovascular disease	Not specified	Not specified	Not specified	Payers	USD $86,227/QALY Pre-emptive; USD $148,726/QALY Reactive	Yes	Yes, DPWG, CPIC and RNPGx
Lim 2024	Cost Effectiveness of a CYP2C19 Genotype-Guided Strategy in Patients with Acute Myocardial Infarction: Results from the POPular Genetics Trial	Claassens	2022	The Netherlands	Ticagrelor/Prasugrel	CYP2C19	Coronary artery disease	CYP2C9*2 (rs1799853), CYP2C9*3 (rs1057910)	Not specified	Cost-effectiveness	Healthcare	In base-case analysis, the genotype-guided strategy is dominant against standard treatment without genotyping, resulting in 8.98 QALYs gained and €725,550.69 in cost savings.	Yes, Dominant	Yes
Lim 2024	Integrating a Polygenic Risk Score for Coronary Artery Disease as a Risk-Enhancing Factor in the Pooled Cohort Equation: A Cost-Effectiveness Analysis Study	Mujwara	2022	United States	Statins	Panel Testing	Coronary artery disease	Not specified	Not specified	Cost-effectiveness	Healthcare	In base-case analyses, PCE+CAD-PRS was dominant compared with PCE alone in the 5-and 10-year time horizons.	Yes, Dominant	No
Lim 2024	Cost-effectiveness of CYP2C19-guided P2Y12 inhibitors in Veterans undergoing percutaneous coronary intervention for acute coronary syndromes	Dong	2022	United States	Ticagrelor/Prasugrel	CYP2C19	Acute coronary syndrome	Not specified	Not specified	Cost-effectiveness	Healthcare	The cost/person for the CYP2C19 testing strategy was $527 lower (9.9%) than the no CYP2C19 testing strategy ($4785/person vs. $5311/person). CYP2C19 testing was dominant (health gains 0.0027 QALYs, cost savings $527 per person).	Yes, Dominant	Yes
Samprasit 2025	Cost-effectiveness of testing for CYP2C19 loss-of-function carriers following transient ischemic attack/minor stroke: A Canadian perspective	Micieli	2023	Canada	Clopidogrel/Ticagrelor	CYP2C19	Stroke, Acute myocardial infarction	CYP2C19*2, *3	Not specified	Cost-utility	Healthcare	ICER: CAD 4,310	Yes	Yes
Samprasit 2025	Development of a point-of-care genetic test for effective treatment of ischaemic stroke: an early model-based cost-effectiveness analysis	Wright	2023	United Kingdom	Clopidogrel/Dipyridamole	CYP2C19	Stroke, Acute myocardial infarction	CYP2C19*2, *3, *8	Not specified	Cost-utility	Healthcare	ICER: USD -4,280	Yes, Dominant	Yes
Samprasit 2025	Cost-effectiveness analysis of CYP2C19 genotype-guided antiplatelet therapy for patients with acute minor ischemic stroke and high-risk transient ischemic attack in China	Zhang	2023	China	Clopidogrel/Cilostazol	CYP2C19	Stroke, Acute myocardial infarction	CYP2C19*2, *3, *17	Not specified	Cost-utility	Healthcare	ICER: - Compared to cilostazol: USD 3,313 - Compared to ticagrelor: USD 3,427	Yes	Yes
Samprasit 2025	Empiric treatment with aspirin and ticagrelor is the most cost-effective strategy in patients with minor stroke or transient ischemic attack	Narasimhalu	2024	Singapore	Clopidogrel/Ticagrelor	CYP2C19	Stroke, Acute myocardial infarction	CYP2C19*1-10, *17	Not specified	Cost-utility	Healthcare	ICER: Compared to clopidogrel - DAPT 21 days: USD 49,631 - DAPT 30 days: USD 56,583 ICER: Compared to ticagrelor - DAPT 21 days: USD -230,000(±) - DAPT 30 days: USD -195,000(±)	No	Yes
Combined denotes multuple systematic reviews included the economic evaluation.
