# Supplementary material for: Cost-effectiveness of pre-emptive pharmacogenetic testing: An umbrella review
Source: PLoS One. 2026 Jun 16;21(6):e0338277. doi: 10.1371/journal.pone.0338277 (PMC13271446; doi:10.1371/journal.pone.0338277)
Supplement: S5 Table — (XLSX) [file pone.0338277.s005.xlsx]

## Sheet: Sheet1
Supplementary Table 5. Synthesis of combined studies
Title	Author	Year	Number of times in Systematic Reviews	Authors of Systematic Review
Cost effectiveness of thiopurine methyltransferase genotype screening in patients about to commence azathioprine therapy for treatment of inflammatory bowel disease	Winter	2004	9	Beaulieu, Compagni, Morris, Payne, Plothner, Plothner, Turongkaravee, Vegter, Vegter
Pharmacoeconomic analyses of azathioprine, methotrexate and prospective pharmacogenetic testing for the management of inflammatory bowel disease.	Priest	2006	9	Beaulieu, Compagni, Morris, Payne, Plothner, Plothner, Turongkaravee, Vegter, Vegter
The potential clinical and economic outcomes of pharmacogenetics-oriented management of warfarin therapy – a decision analysi	You	2004	8	Beaulieu, Lim, Morris, Plumpton, Turongkaravee, Vegter, Vegter, Zhu
A cost-effectiveness analysis of alternative disease management strategies in patients with Crohn's disease treated with azathioprine or 6-mercatopruine	Dubinsky	2005	8	Beaulieu, Morris, Payne, Plothner, Plumpton, Turongkaravee, Vegter, Vegter
Pharmacoeconomic analysis of thiopurine methyltransferase polymorphism screening by polymerase chain reaction for treatment with azathioprine in Korea.	Oh	2002	8	Compagni, Morris, Payne, Plothner, Plumpton, Turongkaravee, Vegter, Vegter
Practical pharmacogenetics: the cost effectiveness of screening for thiopurine s-methyl transferase polymorphisms in patients with rheumatological conditions treated with azathioprine.	Marra	2002	8	Compagni, Morris, Payne, Plothner, Plumpton, Turongkaravee, Vegter, Vegter
The cost effectiveness of genetic testing for CYP2C19 variants to guide thienopyridine treatment in patients with acute coronary syndromes: a New Zealand evaluation	Panattoni	2012	7	AlMukdad, Berm, Morris, Plumpton, Zhu, Turongkaravee, Lim
Genetic testing in patients with acute coronary syndrome undergoing percutaneous coronary intervention: a Cost effectiveness analysis	Lala	2012	7	AlMukdad, Berm, Morris, Plumpton, Zhu, Turongkaravee, Lim
Cost effectiveness of using CYP2C19 genotype to guide selection of clopidogrel or ticagrelor in Australia	Sorich	2013	7	AlMukdad, Berm, Morris, Plumpton, Turongkaravee, Zhu, Lim
Cost effectiveness of cytochrome P450 2C19 genotype screening for selection of antiplatelet therapy with clopidogrel or prasugrel	Reese	2012	7	AlMukdad, Berm, Morris, Plumpton, Turongkaravee, Zhu, Lim
Cost effectiveness of genotype-guided warfarin dosing for patients with atrial fibrillation	Patrick	2009	7	Beaulieu, Kamil, Morris, Plumpton, Turongkaravee, Vegter, Zhu
Cost-effectiveness analysis of HLA B*5701 genotyping in preventing abacavir hypersensitivity.	Hughes	2004	7	Beaulieu, Morris, Plothner, Plumpton, Turongkaravee, Vegter, Vegter
Cost-effectiveness of pharmacogenomics in clinical practice: a case study of thiopurine methyltransferase genotyping in acute lymphoblastic leukemia in Europe.	van den Akker-van Marle	2006	7	Compagni, Morris, Payne, Plothner, Plumpton, Vegter, Vegter
Economic efficiency of genetic screening to inform the use of abacavir sulfate in the treatment of HIV	Kauf	2010	6	Beaulieu, Berm, Morris, Plothner, Plumpton, Turongkaravee
Thiopurine S-methyltransferase [corrected] testing in idiopathic pulmonary fibrosis: a pharmacogenetic cost-effectiveness analysis	Hagaman	2010	6	Beaulieu, Berm, Morris, Plumpton, Turongkaravee
The cost-effectiveness of HLA-B*5701 genetic screening to guide initial antiretroviral therapy for HIV	Schackman	2008	6	Beaulieu, Morris, Plothner, Plumpton, Turongkaravee, Vegter
Cost-effectiveness of using pharmacogenetic information in warfarin dosing for patients with nonvalvular atrial fibrillation.	Eckman	2009	6	Beaulieu, Morris, Plumpton, Turongkaravee, Vegter, Zhu
Cost effectiveness of dabigatran versus genotype-guided management of warfarin therapy for stroke prevention in patients with atrial fibrillation	You	2012	6	Berm, Kamil, Morris, Plumpton, Turongkaravee, Zhu
Cost-effectiveness of HLAB*1502 genotyping in adult patients with newly diagnosed epilepsy in Singapore	Dong	2012	6	Berm, Morris, Plothner, Plumpton, Turongkaravee, Lim
A policy model to evaluate the benefits, risks and costs of warfarin pharmacogenomic testing	Meckley	2010	6	Kamil, Morris, Plumpton, Turongkaravee, Vegter, Zhu
CYP2C9 genotyping in acenocoumarol treatment: is it a cost-effective addition to international normalized ratio monitoring?	Schalekamp	2006	6	Lim, Plumpton, Turongkaravee, Vegter, Vegter, Zhu
Potential clinical and economic outcomes of CYP2C9 and VKORC1 genotype-guided dosing in patients starting warfarin therapy	You	2009	6	Lim, Plumpton, Turongkaravee, Vegter, Vegter, Zhu
Cost effectiveness of genotype-guided and dual antiplatelet therapies in acute coronary syndrome	Kazi	2014	5	AlMukdad, Berm, Morris, Turongkaravee, Zhu, Lim
Ticagrelor versus genotype-driven antiplatelet therapy for secondary prevention after acute coronary syndrome: a cost-effectiveness analysis.	Crespin	2011	5	AlMukdad, Berm, Morris, Zhu, Lim
CYP2C19 LOF and GOF-Guided Antiplatelet Therapy in Patients with Acute Coronary Syndrome: A Cost-Effectiveness Analysis.	Jiang	2017	5	AlMukdad, Morris, Turongkaravee, Zhu, Lim
Cost-utility analysis of genotype-guided antiplatelet therapy in patients with moderate-to high risk acute coronary syndrome and planned percutaneous coronary intervention	Patel	2014	5	AlMukdad, Morris, Turongkaravee, Zhu, Lim
Cost-effectiveness of cytochrome P450 2C19 *2 genotype-guided selection of clopidogrel or ticagrelor in Chinese patients with acute coronary syndrome	Wang	2018	5	AlMukdad, Morris, Turongkaravee, Zhu, Lim
Cost effectiveness of genotype-guided warfarin therapy for anticoagulation in elderly patients with atrial fibrillation	Leey	2009	5	Beaulieu, Kamil, Morris, Plumpton, Zhu
Pharmacogenetic-guided selection of warfarin versus novel oral anticoagulants for stroke prevention in patients with atrial fibrillation: a Cost effectiveness analysis	You	2014	5	Berm, Kamil, Morris, Turongkaravee, Zhu
Economic evaluation of HLA-B*15:02 screening for carbamazepine-induced severe adverse drug reactions in Thailand	Rattanaviopapong	2013	5	Berm, Morris, Plothner, Plumpton, Turongkaravee
The Cost effectiveness of a pharmacogenetic test: a trial-based evaluation of TPMT genotyping for azathioprine	Thompson	2014	5	Berm, Morris, Plothner, Plumpton, Turongkaravee
Cost-Effectiveness of Pharmacogenetics-Guided Warfarin Therapy vs. Alternative Anticoagulation in Atrial Fibrillation	Pink	2013	5	Berm, Morris, Turongkaravee, Plumpton, Zhu
CYP2C19 genotype plus platelet reactivity-guided antiplatelet therapy in acute coronary syndrome patients: a decision analysis	Jiang	2015	4	AlMukdad, Morris, Zhu, Lim
Cost effectiveness analysis of personalized antiplatelet therapy in patients with acute coronary syndrome	Jiang	2016	4	AlMukdad, Morris, Zhu, Lim
Cost effectiveness of pharmacogenetic testing for uridine diphosphate glucuronosyltransferase 1A1 before irinotecan administration for metastatic colorectal cancer	Gold	2009	4	Beaulieu, Plumpton, Turongkaravee, Vegter
Cost-effectiveness of pharmacogenetic-guided dosing of phenprocoumon in atrial fibrillation	Verhoef	2013	4	Berm, Kamil, Plumpton, Zhu
A cost effectiveness analysis of thiopurine methyltransferase testing for guiding 6-mercaptopurine dosing in children with acute lymphoblastic leukemia	Donnan	2011	4	Berm, Morris, Plothner, Plumpton
Cost minimization of HLA-B*1502 screening before prescribing carbamazepine in Thailand	Tiamkao	2013	4	Berm, Morris, Plumpton, Turongkaravee
Screening for azathioprine toxicity: a pharmacoeconomic analysis based on a target case.	Tavadia	2000	4	Compagni, Plumpton, Vegter, Vegter
Economic evaluation of pharmacogenomic-guided warfarin treatment for elderly Croatian atrial fibrillation patients with ischemic stroke	Mitropoulou	2015	4	Kamil, Morris, Turongkaravee , Zhu
Cost effectiveness of pharmacogenetic-guided dosing of warfarin in the United Kingdom and Sweden	Verhoef	2016	4	Kamil, Morris, Turongkaravee , Zhu
Reducing hypersensitivity reactions with HLA-B*5701 genotyping before abacavir prescription: clinically useful but is it cost-effective in Singapore?	Kapoor	2014	4	Morris, Plothner, Plumpton, Turongkaravee
Cost effectiveness of screening for HLA-A*31:01 prior to initiation of carbamazepine in epilepsy	Plumpton	2015	4	Morris, Plothner, Plumpton, Turongkaravee
Pharmacogenomic testing to prevent aminoglycoside-induced hearing loss in cystic fibrosis patients: potential impact on clinical, patient, and economic outcomes	Veenstra	2007	4	Morris, Plumpton, Vegter, Vegter
Cost effectiveness of genotypeguided warfarin dosing in patients with mechanical heart valve replacement under the fee-for-service system	Kim	2017	4	Morris, Turongkaravee, Zhu, Lim
Cost effectiveness of Strategies to Personalize the Selection of P2Y 12 Inhibitors in Patients with Acute Coronary Syndrome	Kim	2019	3	AlMukdad, Morris, Lim
CYP2C19-guided antiplatelet therapy: a Cost effectiveness analysis of 30-day and 1-year outcomes following percutaneous coronary intervention	Borse	2017	3	AlMukdad, Morris, Zhu
HER-2 testing and trastuzumab therapy for metastatic breast cancer: a cost-effectiveness analysis	Elkin	2004	3	Beaulieu, Plothner, Vegter
Should pharmacogenetics be incorporated in major depression treatment? Economic evaluation in high- and middle-income European countries.	Olgiati	2011	3	Berm, Karampis, Plumpton
Cost-effectiveness of UGT1A1*28 genotyping in preventing severe neutropenia following FOLFIRI therapy in colorectal cancer	Pichereau	2010	3	Berm, Plumpton, Turongkaravee
Cost effectiveness of targeted high-dose atorvastatin therapy following genotype testing in patients with acute coronary syndrome	Parthan	2013	3	Berm, Zhu, Lim
Dabigatran versus warfarin under standard or pharmacogenetic-guided management for the prevention of stroke and systemic thromboembolism in patients with atrial fibrillation: a cost/utility analysis using an analytic decision model	Nshimyumukiza	2013	3	Kamil, Morris, Zhu
Universal versus genotype-guided use of direct oral anticoagulants in atrial fibrillation patients: a decision analysis	You	2015	3	Kamil, Morris, Zhu
A Model Based Cost-Effectiveness Analysis of Routine Genotyping for CYP2D6 among Older, Depressed Inpatients Starting Nortriptyline Pharmacotherapy	Berm	2016	3	Karampis, Morris, Turongkaravee
Pharmacogenetic testing in the clinical management of schizophrenia: a decision-analytic model	Perlis	2005	3	Karampis, Vegter, Vegter
Cost impact of prospective HLA-B*5701-screening prior to abacavir/ lamivudine fixed dose combination use in Germany	Wolf	2010	3	Morris, Plumpton, Turongkaravee
Polymorphisms and the pocketbook: the Cost effectiveness of cytochrome P450 2C19 genotyping in the eradication of Helicobacter pylori infection associated with duodenal ulcer	Lehmann	2003	3	Morris, Vegter, Vegter
Cost-effectiveness analysis of HLA-B*5701 typing in the prevention of hypersensitivity to abacavir in HIV+ patients in Spain	Nieves Calatrava	2009	3	Plothner, Turongkaravee, Morris
Costeffectiveness analysis of HLA-B5801 genotyping in the treatment of gout patients with chronic renal insufficiency in Korea	Park	2015	3	Plumpton, Turongkaravee, Morris
Should female relatives of factor V Leiden carriers be screened prior to oral contraceptive use? A cost-effectiveness analysis	Smith	2008	3	Plumpton, Turongkaravee, Vegter
Healthcare impact of personalized medicine using genetic testing: an exploratory analysis for warfarin	McWilliam	2008	3	Plumpton, Turongkaravee, Zhu
Cost-effectiveness analysis of MTHFR polymorphism screening by polymerase chain reaction in Korean patients with rheumatoid arthritis receiving methotrexate	Kim	2006	3	Plumpton, Vegter, Vegter
The potential clinical and economic outcomes of pharmacogenomic approaches to EGFR-tyrosine kinase inhibitor therapy in non-small-cell lung cancer	Carlson	2008	2	Beaulieu, Plothner
Cost-effectiveness of UGT1A1 genotyping in second-line, high-dose, once every 3 weeks irinotecan monotherapy treatment of colorectal cancer	Obradovic	2008	2	Beaulieu, Plumpton
A model to incorporate genetic testing (5- HTTLPR) in pharmacological treatment of major depressive disorders.	Serretti	2011	2	Berm, Karampis
New protease inhibitors for the treatment of chronic hepatitis C: a cost-effectiveness analysis	Liu	2012	2	Berm, Morris
Cost-effectiveness Analysis of UGT1A1 Genetic Testing to Inform Antiretroviral Prescribing in HIV Disease	Schackman	2013	2	Berm, Morris
Cost-effectiveness analysis of screening for KRAS and BRAF mutations in metastatic colorectal cancer	Behl	2012	2	Berm, Plothner
KRAS and BRAF mutation analysis in metastatic colorectal cancer: a cost-effectiveness analysis from a Swiss perspective	Blank	2011	2	Berm, Plothner
Cost-effectiveness of epidermal growth factor receptor mutation testing and first-line treatment with gefitinib for patients with advanced adenocarcinoma of the lung.	de Lima Lopes	2012	2	Berm, Plothner
Economic evaluation of genomic test-directed chemotherapy for early-stage lymph node-positive breast cancer	Hall	2012	2	Berm, Plothner
Cost-effectiveness analysis of KRAS testing and cetuximab as lastline therapy for colorectal cancer	Shiroiwa	2010	2	Berm, Plothner
Cost-effectiveness of KRAS testing in metastatic colorectal cancer patients in the United States and Germany	Vijayaraghavan	2012	2	Berm, Plothner
Cost Effectiveness of Novel Oral Anticoagulants for Stroke Prevention in Atrial Fibrillation Depending on the Quality of Warfarin Anticoagulation Control.	Janzic	2015	2	Kamil, Zhu
Economic evaluation of a pharmacogenetic dosing algorithm for coumarin anticoagulants in the Netherlands.	Verhoef	2015	2	Kamil, Zhu
Pharmacogenetic-Guided Psychiatric Intervention Associated With Increased Adherence and Cost Savings	Fagerness	2014	2	Karampis, Morris
Cost effectiveness of a Pharmacogenetic Test to Guide Treatment for Major Depressive Disorder	Groessl	2018	2	Karampis, Morris
Cost effectiveness of Combinatorial Pharmacogenomic Testing for Treatment-Resistant Major Depressive Disorder Patients	Hornberger	2015	2	Karampis, Morris
Estimating cost savings of pharmacogenetic testing for depression in real-world clinical settings	Maciel	2018	2	Karampis, Morris
Economic Evaluation of Implementing a Novel Pharmacogenomic Test (IDgenetix ®) to Guide Treatment of Patients With Depression and/or Anxiety	Najafzadeh	2017	2	Karampis, Morris
An Economic Model of the Cost-Utility of Pre-Emptive Genetic Testing to Support Pharmacotherapy in Patients With Major Depression in Primary Care	Sluiter	2019	2	Karampis, Morris
Combinatorial Pharmacogenomic Guidance for Psychiatric Medications Reduces Overall Pharmacy Costs in a 1 Year Prospective Evaluation	Winner	2015	2	Karampis, Morris
When is pharmacogenetic testing for antidepressant response ready for the clinic? A cost-effectiveness analysis based on data from the STAR_x0002_D study.	Perlis	2009	2	Karampis, Vegter
Real-world cost-effectiveness of pharmacogenetic screening for epilepsy treatment.	Chen	2016	2	Morris, Turongkaravee
A retrospective investigation of HLA-B*5801 in hyperuricemia patients in a Han population of China	Cheng	2018	2	Morris, Turongkaravee
Cost effectiveness analysis of pharmacogenetic-guided warfarin dosing in Thailand	Chong	2014	2	Morris, Turongkaravee
Is Universal HLA-B*15:02 Screening a Cost effective Option in an Ethnically-Diverse Population? A Case Study of Malaysia	Chong	2017	2	Morris, Turongkaravee
Cost-effectiveness analysis of HLA-B*58: 01 genetic testing before initiation of allopurinol therapy to prevent allopurinol-induced Stevens-Johnson syndrome/toxic epidermal necrolysis in a Malaysian population	Chong	2018	2	Morris, Turongkaravee
Upfront Genotyping of DPYD*2A to Individualize Fluoropyrimidine Therapy: A Safety and Cost Analysis	Deenen	2015	2	Morris, Turongkaravee
Cost effectiveness Analysis of Genotyping for HLA-B*5801 and an Enhanced Safety Program in Gout Patients Starting Allopurinol in Singapore	Dong	2015	2	Morris, Turongkaravee
The Cost effectiveness of HLA-B*5801 screening to guide initial urate-lowering therapy for gout in the United States	Jutkowitz	2016	2	Morris, Turongkaravee
Cost effectiveness Analysis for Genotyping Before Allopurinol Treatment to Prevent Severe Cutaneous Adverse Drug Reactions	Ke	2017	2	Morris, Turongkaravee
Cost effectiveness analysis of HLA-B*58:01 genotyping prior to initiation of allopurinol for gout	Plumpton	2017	2	Morris, Turongkaravee
Cost effectiveness of CYP2B6 genotyping to optimize efavirenz dosing in HIV clinical practice	Schackman	2015	2	Morris, Turongkaravee
Financial Analysis of CYP2C19 Genotyping in Patients Receiving Dual Antiplatelet Therapy Following Acute Coronary Syndrome and Percutaneous Coronary Intervention	Johnson	2015	2	Morris, Zhu
Economic analysis of pharmacogenomic-guided clopidogrel treatment in Serbian patients with myocardial infarction undergoing primary percutaneous coronary intervention	Mitropoulou	2016	2	Morris, Zhu
Human epidermal growth factor receptor 2 expression in early breast cancer patients: a Swiss cost-effectiveness analysis of different predictive assay strategies.	Blank	2010	2	Plothner, Vegter
Costeffectiveness analysis of HLA-B*5801 testing in preventing allopurinolinduced SJS/TEN in Thai population	Saokaew	2014	2	Plumpton, Turongkaravee
Thiopurine methyltransferase enzyme activity determination before treatment of inflammatory bowel disease with azathioprine: effect on cost and adverse events	Sayani	2005	2	Plumpton, Turongkaravee
Economic evaluation of a pharmacogenomics test for statin-induced myopathy in cardiovascular high-risk patients initiating a statin	Mitchell	2017	2	Turongkaravee, Zhu
Extension of a pilot study: impact from the cytochrome P450 2D6 polymorphism on outcome and costs associated with severe mental illness	Chou	2000	2	Vegter, Vegter
Cost-effectiveness of pharmacogenetic testing to predict treatment response to angiotensin-converting enzyme inhibitor	Costa-Scharplatz	2007	2	Vegter, Vegter
Clinical significance of the cytochrome P450 2C19 genetic polymorphism.	Desta	2002	2	Vegter, Vegter
Pharmacogenomics-based tailored versus standard therapeutic regimen for eradication of H. pylori.	Furuta	2007	2	Vegter, Vegter
Pharmacoeconomic evaluation of testing for angiotensin-converting enzyme genotype before starting beta-hydroxy-betamethylglutaryl coenzyme A reductase inhibitor therapy in men	Maitland-van der Zee	2004	2	Vegter, Vegter
Screening for the alpha-adducin Gly460Trp variant in hypertensive patients: a cost-effectiveness analysis	Meckley and Veenstra	2006	2	Vegter, Vegter
Cost Effectiveness of Genotype-Guided Antiplatelet Therapy in Asian Ischemic Stroke Patients: Ticagrelor as an Alternative to Clopidogrel in Patients with CYP2C19 Loss of Function Mutations	Narasimhalu	2020	2	Samprasit, Morris
Short- and long-term cost-effectiveness analysis of CYP2C19 genotype-guided therapy, universal clopidogrel, versus universal ticagrelor in post-percutaneous coronary intervention patients in Qatar	AlMukdad	2021	2	Lim, Morris
Projected Cost effectiveness for 2 Gene-Drug Pairs Using a Multigene Panel for Patients Undergoing Percutaneous Coronary Intervention	Hart	2019	2	Lim, Morris
Cost-Effectiveness of Multigene Pharmacogenetic Testing in Patients With Acute Coronary Syndrome After Percutaneous Coronary Intervention	Dong	2020	2	Lim, Morris
An Evaluation of the Cost-effectiveness of Comprehensive MTM Integrated with Point-of-Care Phenotypic and Genetic Testing for U.S. Elderly Patients After Percutaneous Coronary Intervention	Okere	2018	2	Zhu, Lim
Cost effectiveness of CYP2C19 LOF-guided antiplatelet therapy in Chinese patients with acute coronary syndrome	Fu	2020	2	Lim, Morris
Cost effectiveness of CYP2C19-guided antiplatelet therapy in patients with acute coronary syndrome and percutaneous coronary intervention informed by real-world data	Limdi	2020	2	Lim, Morris
Reduced number of cardiovascular events and increased cost-effectiveness by genotype-guided antiplatelet therapy in patients undergoing percutaneous coronary interventions in the Netherlands.	Deiman	2016	2	Zhu, Lim
Estimating the Effectiveness of DPYD Genotyping in Italian Individuals Suffering from Cancer Based on the Cost of Chemotherapy-Induced Toxicity	Fragoulakis	2019	2	Lim, Morris
Cost‑effectiveness of CYP2C19 genotyping to guide antiplatelet therapy for acute minor stroke and high‑risk transient ischemic attack	Cai	2021	2	Samprasit, Morris
