# Supplementary material for: Cost-effectiveness of pre-emptive pharmacogenetic testing: An umbrella review
Source: PLoS One. 2026 Jun 16;21(6):e0338277. doi: 10.1371/journal.pone.0338277 (PMC13271446; doi:10.1371/journal.pone.0338277)
Supplement: S6 Table — (XLSX) [file pone.0338277.s006.xlsx]

## Sheet: Sheet1
Supplementary Table 6. Breakdown of economic evaluations of pharmacogenetic studies
Country where economic evaluation was conducted	Number of evaluations
Australia	2
Brazil	1
Canada	13
China	8
Croatia	1
Denmark	1
Europe	6
Finland	1
France	3
Germany	2
Hong Kong	2
Indonesia	1
Ireland	1
Israel	1
Italy	2
Japan	2
Malaysia	2
New Zealand	2
Qatar	1
Russia	2
Serbia	1
Singapore	10
Slovenia	1
South Korea	4
Spain	8
Sweden	2
Switzerland	3
Taiwan	2
Thailand	5
The Netherlands	15
United Kingdom	13
United States	93
