# Supplementary material for: Cost-effectiveness of pre-emptive pharmacogenetic testing: An umbrella review
Source: PLoS One. 2026 Jun 16;21(6):e0338277. doi: 10.1371/journal.pone.0338277 (PMC13271446; doi:10.1371/journal.pone.0338277)
Supplement: S8 Table — (XLSX) [file pone.0338277.s008.xlsx]

## Sheet: Sheet1
Supplementary Table 8. Breakdown of all investigated medications
Grouping	(Combination of) Medication(s)	Number of times investigated
Immunosuppresants	6-Mercaptopurine/Azathioprine	11
HIV drugs	Abacavir	10
Other cardiovascular drugs	ACE Inhibitors	3
Anticoagulants	Acenocoumarol	1
Renal medication	Allopurinol	11
Other	Aminoglycosides	1
Antidepressants	Antidepressant (not specified)	9
Antiepileptics	Antiepileptic	2
Antipsychotics	Antipsychotics (not specified)	1
Other	Aspirin	2
HIV drugs	Atazanavir	1
Immunosuppresants	Azathioprine	2
Antidepressants	Bupropion, citalopram	2
Antiepileptics	Carbamazepine	6
Other cardiovascular drugs	Cardiovascular	1
Anticancer	Cetuximab	3
Anticancer	Chemotherapy	3
Anticancer	Cisplatin	1
Antiplatelet	Clopidogrel	21
Antiplatelet	Clopidogrel/Cilostazol	1
Antiplatelet	Clopidogrel/Dipyridamole	1
Antiplatelet	Clopidogrel/Prasugrel	3
Antiplatelet	Clopidogrel/Ticagrelor	6
Antiplatelet	Clopidogrel/Ticagrelor/Prasugrel	1
Antipsychotics	Clozapine	2
Other	Codeine	1
Other	Coronary angiography	1
Anticoagulants	Dabigatran	1
Other	Diuretics	1
Other	Donepezil	1
HIV drugs	Efavirenz	1
Anticancer	Erlotinib/Docetaxel	1
Anticancer	Erlotinib/Platinum combination	1
Anticancer	Finasteride	1
Anticancer	Fluoropyrimidines	6
Anticancer	Gefitinib/Routine care	2
HIV drugs	HAART	3
Anticancer	Irinotecan	3
Other cardiovascular drugs	Ivabradine	1
Anticancer	Methotrexate	1
Antidepressants	Nortriptyline, tranylcypromine	1
Not specified	Not specified	5
Antidepressants	NRT, bubupropion	1
Other	Oral contraceptives	2
Anticancer	Panitumumab/Cetuximab/Combination therapy	1
Other	Pegylated Interferon	3
Other cardiovascular drugs	Perindopril	2
Anticoagulants	Phenprocoumon	1
Anticoagulants	Phenprocoumon, acenocoumarol	1
Antiepileptics	Pravastatin/Atorvastatin	1
Other	Proton Pump Inhibitors	3
Antipsychotics	Risperidone	1
Other cardiovascular drugs	Simvastatin	1
Other cardiovascular drugs	Statin	6
Other cardiovascular drugs	Statin, ezetimibe	1
Other	Sulfonylurea	1
Anticancer	Tamoxifen	5
Other	Thiazide	1
Immunosuppresants	Thiopurines	2
Antiplatelet	Ticagrelor/Prasugrel	3
Anticancer	Trastuzumab	6
Other	Voriconazole	2
Anticoagulants	Warfarin	23
Anticoagulants	Warfarin + Clopidogrel	1
Anticoagulants	Warfarin/Dabigatran	1
Anticoagulants	Warfarin/DOAC	6

## Sheet: Blad1
Categorie	Aantal
6-Mercaptopurine/Azathioprine	11
Abacavir	10
ACE inhibitors	3
Acenocoumarol	1
Allopurinol	10
Aminoglycosides	1
Antidepressant	9
Antiepileptic	2
Antipsychotics	1
Aspirin	2
Atazanavir	1
Azathioprine	1
Bupropion, citalopram	2
Bupropion, nortriptyline, venlafaxine, citalopram, mirtazapine	1
Carbamazepine	6
Cardiovascular	1
Cetuximab	3
Chemotherapy	3
Cisplatin	1
Clopidogrel	20
Clopidogrel, statins, escitalopram, nicotine patch, warfarin, abacavir, carbamazepine	1
Clopidogrel/Cilostazol	1
Clopidogrel/Dipyridamole	1
Clopidogrel/Prasugrel	3
Clopidogrel/Ticagrelor	6
Clopidogrel/Ticagrelor/Prasugrel	1
Clozapine	2
Codeine	1
Coronary angiography	1
Dabigatran	1
Diuretics	1
Donepezil	1
Efavirenz	2
Erlotinib/Docetaxel	1
Erlotinib/Platinum combination	1
Finasteride	1
Fluoropyrimidines	5
Fluoxetine, Citalopram, Venlafaxine, Mirtazapine, Amitryptyline, Nortriptyline	1
Gefitinib/Routine care	2
HAART	3
Irinotecan	3
Ivabradine	1
Methotrexate	1
Multidrug	1
Nortriptyline, tranylcypromine	1
Not specified	5
NRT, bubupropion	1
Oral contraceptives	2
Panitumumab/Cetuximab/Combination therapy	1
Pegylated Interferon	3
Perindopril	2
Phenprocoumon	1
Phenprocoumon, acenocoumarol	1
Pravastatin/Atorvastatin	1
Proton Pump Inhibitors	3
Risperidone	1
Simvastatin	1
Statin	2
Statin, ezetimibe	1
Statins	4
Sulfonylurea	1
Tamoxifen	5
Thiazide	1
Thiopurines	2
Ticagrelor/Prasugrel	3
Trastuzumab	6
Voriconazole	2
Warfarin	23
Warfarin + Clopidogrel	1
Warfarin/Dabigatran	1
Warfarin/DOAC	6
	212
