# Supplementary material for: Cost-effectiveness of pre-emptive pharmacogenetic testing: An umbrella review
Source: PLoS One. 2026 Jun 16;21(6):e0338277. doi: 10.1371/journal.pone.0338277 (PMC13271446; doi:10.1371/journal.pone.0338277)
Supplement: S9 Table — (XLSX) [file pone.0338277.s009.xlsx]

## Sheet: Table 9A
Supplementary Table 9a. Breakdown of all investigated genes and biomarkers
Categorisation	Number of times investigated
Biomarker	53
CYP2C19	46
CYP2C9, VKORC1	28
Panel Testing	25
TPMT	15
CYP2D6	12
HLA-B*58:01	11
HLA-B*57:01	10
HLA-B*15:02	7
DPYD	6
SLC6A4	5
UGT1A1	4
HTR2A	4
SLCO1B1	3
MTHFR	3
Not specified	2
IFNL 3 (IL-28B)	2
CYP1A2	2
COMT	2
mt-RNR1	1
HLA-A*31:01	1
CYP2B6	1
CACNA1C	1

## Sheet: Table 9B
Supplementary Table 9b. Breakdown of all investigated genes and biomarkers
Biomarker breakdown	Number of times investigated
4q25 locus	1
a-adducin	2
ACE I/D	3
APOE	1
CES1	1
DRD2	2
EGFR	4
Factor V Leiden (F5)	10
Prothrombin G20210A (F2)	6
GART	3
HCV Genotype	1
HER-2	6
HLA-DBQ1	1
HOXB13-IL17BR	1
KCNJ11 and ABCC8	1
KIF6	1
KRAS	4
BRAF	2
LPA	1
MME, XPNPEP2	1
Taq1B	1
